# Supplementary material for: Low tristetraprolin expression activates phenotypic plasticity and primes transition to lethal prostate cancer in mice
Source: J Clin Invest. 2024 Nov 19;135(2):e175680. doi: 10.1172/JCI175680 (PMC11735106; doi:10.1172/JCI175680)
Supplement: Supplemental tables 1-7 [file jci-135-175680-s265.xlsx]

## Sheet: Table 1 - Antibody list
Supplementary Table 1
Antibody	Catalog Number	Source	Application	Concentration
ZFP36 / Tristetraprolin (mouse)	LS-B1572-50	LSBio	WB	1/1000
			IF	1/100
ZFP36 / Tristetraprolin (human)	LS-B5606	LSBio	IF	1/200
ZFP36 / Tristetraprolin (human/DARANA)	ab119779	Abcam	IHC	1/100
PTEN	9188	Cell Signaling Technology	IF	1/100
Pan-CK	83957	Cell Signaling Technology	IF	1/200
p63	ab124762	Abcam	IF	1/200
Androgen Receptor	5153	Cell Signaling Technology	IF	1/200
Synaptophysin	ab52636	Abcam	IF	1/100
Ki-67	12075	Cell Signaling Technology	IHC	1/200
Cytokeratin 18 / Krt18	ab133263	Abcam	IF	1/100
Phospho-NFκB / p65	3033	Cell Signaling Technology	WB	1/1000
			IF	1/200
CD45	70257	Cell Signaling Technology	IF	1/100
α-Smooth Muscle Actin	36110	Cell Signaling Technology	IF	1/100
Anti-rabbit IgG (Alexa Fluor® 488 Conjugate)	4412	Cell Signaling Technology	IF	1/200
Epcam	ab237384	Abcam	IF	1/200
StarBright Blue 700 Goat Anti-Rabbit IgG	12004161	BioRad	WB	0.0004
StarBright™ Blue 520 Goat Anti-Rabbit IgG	12005869	BioRad	WB	0.0004
hFAB™ Rhodamine Anti-GAPDH Primary Antibody	12004168	BioRad	WB	0.0005

## Sheet: Table 2 - Primer list
Supplementary Table 2
Primer name	Usage	Sequence
PbF1	GEMM genotyping	AGG CAA ATT TTG GTG TAC GG
Cre4R2	GEMM genotyping	GCA AAC GGA CAG CAG AAG CAT TT
PtenF	GEMM genotyping	CAA GCA CTC TGC GAA CTG AG
PtenR	GEMM genotyping	AAG TTT TTG AAG GCA AGA TGC
Zfp36F1	GEMM genotyping	GAA CCC TCT CTC GAT CGG GGA TAC
Zfp36R2	GEMM genotyping	GGA TGG AGT CCG AGT TTA TGT TCC AA
Zfp36F3	GEMM recombination	CTG GCT GGA AAT GAG AGA GG
Zfp36R4	GEMM recombination	CAC CCC TTA CGC CAG AAC TA
PtenDeltaF1	GEMM recombination	ACT CAA GGC AGG GAT GAG C
PtenDeltaR1	GEMM recombination	GCT TGA TAT CGA ATT CCT GCA GC
mGusb-F	qPCR housekeeping	CCG ACC TCT CGA ACA ACC G
mGusb-R	qPCR housekeeping	GCT TCC CGT TCA TAC CAC ACC
m_ZFP36_135pb_F	qPCR	TGTCGGACCTACTCAGAAAGCG
m_ZFP36_135bp_R	qPCR	CTGGAGGTAGAACTTGTGGCAG
m_p65_NFKB_F	qPCR	TGACCCCTGTCCTCTCACATCCG
m_p65_NFKB_R	qPCR	CAGCTCCCAGAGTTCCGGTT
FKBP5_Ex1_F	qPCR	GCGGCGACAGGTCTTCTA
FKBP5_Ex1_R	qPCR	GCTTTGATAACCTGGCCTTG
m_sgZfp36_1_oligo1	sgRNA design	CACCGCATGACCTGTCATCCGACCA
m_sgZfp36_1_oligo2	sgRNA design	AAACTGGTCGGATGACAGGTCATGC
m_sgZfp36_2_oligo1	sgRNA design	CACCGAAGCGGGCGTTGTCGCTACG
m_sgZfp36_2_oligo2	sgRNA design	AAACCGTAGCGACAACGCCCGCTTC
m_sgZfp36_5_oligo1	sgRNA design	CACCGCTCGGACTCCATCCCGTCTG
m_sgZfp36_5_oligo2	sgRNA design	AAACCAGACGGGATGGAGTCCGAGC

## Sheet: Table 3 - Hallmark In vivo
Supplementary Table 3
Geneset - Hallmark sets	NES	P
HALLMARK_ALLOGRAFT_REJECTION	2.45397	4.22262e-05
HALLMARK_EPITHELIAL_MESENCHYMAL_TRANSITION	2.28159	4.22262e-05
HALLMARK_INFLAMMATORY_RESPONSE	2.26946	4.22262e-05
HALLMARK_IL6_JAK_STAT3_SIGNALING	2.13182	4.22262e-05
HALLMARK_COAGULATION	1.88054	0.000253357
HALLMARK_KRAS_SIGNALING_UP	1.77348	0.000506714
HALLMARK_MYOGENESIS	1.62008	0.00325141
HALLMARK_IL2_STAT5_SIGNALING	1.61725	0.00342032
HALLMARK_COMPLEMENT	1.56677	0.00595389
HALLMARK_BILE_ACID_METABOLISM	1.55435	0.00713622
HALLMARK_PEROXISOME	1.49237	0.0136391
HALLMARK_INTERFERON_GAMMA_RESPONSE	1.48903	0.0141458
HALLMARK_APICAL_JUNCTION	1.41767	0.0271514
HALLMARK_TNFA_SIGNALING_VIA_NFKB	1.35769	0.0446753
HALLMARK_UV_RESPONSE_DN	1.35213	0.0467866
HALLMARK_PANCREAS_BETA_CELLS	1.31928	0.0613968
HALLMARK_UV_RESPONSE_UP	1.29895	0.0715733
HALLMARK_ANGIOGENESIS	1.2304	0.12102
HALLMARK_OXIDATIVE_PHOSPHORYLATION	1.14804	0.211722
HALLMARK_APOPTOSIS	1.1192	0.252217
HALLMARK_ESTROGEN_RESPONSE_EARLY	1.10899	0.267925
HALLMARK_ADIPOGENESIS	1.09248	0.295414
HALLMARK_FATTY_ACID_METABOLISM	1.02008	0.418588
HALLMARK_APICAL_SURFACE	1.01718	0.4245
HALLMARK_PI3K_AKT_MTOR_SIGNALING	1.01195	0.435478
HALLMARK_ESTROGEN_RESPONSE_LATE	1.01188	0.435521
HALLMARK_HYPOXIA	0.96295	0.536188
HALLMARK_NOTCH_SIGNALING	0.904815	0.659615
HALLMARK_HEDGEHOG_SIGNALING	0.891917	0.68626
HALLMARK_XENOBIOTIC_METABOLISM	0.812953	0.841061
HALLMARK_TGF_BETA_SIGNALING	0.769359	0.903893
HALLMARK_P53_PATHWAY	0.732313	0.941306
HALLMARK_ANDROGEN_RESPONSE	0.727862	0.944937
HALLMARK_REACTIVE_OXIGEN_SPECIES_PATHWAY	0.647712	0.98463
HALLMARK_DNA_REPAIR	-0.600352	0.996269
HALLMARK_PROTEIN_SECRETION	-0.785243	0.918549
HALLMARK_INTERFERON_ALPHA_RESPONSE	-0.872415	0.777202
HALLMARK_WNT_BETA_CATENIN_SIGNALING	-0.877472	0.763731
HALLMARK_UNFOLDED_PROTEIN_RESPONSE	-0.985638	0.48456
HALLMARK_HEME_METABOLISM	-1.15831	0.164767
HALLMARK_MTORC1_SIGNALING	-1.20074	0.120207
HALLMARK_KRAS_SIGNALING_DN	-1.22063	0.100311
HALLMARK_GLYCOLYSIS	-1.2663	0.0708808
HALLMARK_MYC_TARGETS_V2	-1.33228	0.0449741
HALLMARK_MYC_TARGETS_V1	-1.35551	0.0360622
HALLMARK_MITOTIC_SPINDLE	-1.40229	0.0238342
HALLMARK_CHOLESTEROL_HOMEOSTASIS	-1.65636	0.00290155
HALLMARK_SPERMATOGENESIS	-1.73578	0.00165803
HALLMARK_G2M_CHECKPOINT	-2.00747	0.000207254
HALLMARK_E2F_TARGETS	-2.13375	0.000207254

## Sheet: Table 4 - GOBP In vivo
Supplementary Table 4
Geneset - GOBP sets	NES	P
MONONUCLEAR CELL MIGRATION	2.51678	6.93191e-07
LEUKOCYTE MIGRATION	2.48207	6.93191e-07
LEUKOCYTE CHEMOTAXIS	2.46061	6.93191e-07
CELL CHEMOTAXIS	2.44164	6.93191e-07
LYMPHOCYTE MIGRATION	2.34704	6.93191e-07
MYELOID LEUKOCYTE MIGRATION	2.34285	6.93191e-07
ADAPTIVE IMMUNE RESPONSE	2.33074	6.93191e-07
NEUTROPHIL MIGRATION	2.27361	6.93191e-07
GRANULOCYTE MIGRATION	2.27094	6.93191e-07
HUMORAL IMMUNE RESPONSE	2.24979	6.93191e-07
LYMPHOCYTE CHEMOTAXIS	2.24478	6.93191e-07
NEUTROPHIL CHEMOTAXIS	2.24207	6.93191e-07
GRANULOCYTE CHEMOTAXIS	2.22301	6.93191e-07
REGULATION OF MONONUCLEAR CELL MIGRATION	2.21435	6.93191e-07
NEGATIVE REGULATION OF MONONUCLEAR CELL MIGRATION	2.20857	6.93191e-07
REGULATION OF COMPLEMENT ACTIVATION	2.19992	6.93191e-07
REGULATION OF LYMPHOCYTE CHEMOTAXIS	2.19279	6.93191e-07
INTERFERON GAMMA PRODUCTION	2.19004	6.93191e-07
POSITIVE REGULATION OF CELL ACTIVATION	2.18427	6.93191e-07
REGULATION OF CYTOSOLIC CALCIUM ION CONCENTRATION	2.17848	6.93191e-07
REGULATION OF CHEMOTAXIS	2.17071	6.93191e-07
B CELL RECEPTOR SIGNALING PATHWAY	2.16627	6.93191e-07
INFLAMMATORY RESPONSE	2.15308	2.77276e-06
MONOCYTE CHEMOTAXIS	2.14981	2.77276e-06
COMPLEMENT ACTIVATION	2.14279	3.46595e-06
NATURAL KILLER CELL ACTIVATION	2.13458	5.54553e-06
TAXIS	2.13342	5.54553e-06
NEGATIVE REGULATION OF LEUKOCYTE MIGRATION	2.13311	5.54553e-06
POSITIVE REGULATION OF LEUKOCYTE PROLIFERATION	2.1325	5.54553e-06
INOSITOL PHOSPHATE BIOSYNTHETIC PROCESS	2.13013	6.23872e-06
REGULATION OF NMDA RECEPTOR ACTIVITY	2.1169	6.93191e-06
RESPIRATORY BURST	2.11232	6.93191e-06
POSITIVE REGULATION OF INTERFERON GAMMA PRODUCTION	2.10568	9.01148e-06
REGULATION OF LEUKOCYTE CHEMOTAXIS	2.10362	9.01148e-06
REGULATION OF LEUKOCYTE MIGRATION	2.08624	1.52502e-05
T CELL SELECTION	2.08067	1.59434e-05
INTERLEUKIN 6 PRODUCTION	2.07941	1.59434e-05
MACROPHAGE ACTIVATION	2.07314	2.01025e-05
PHOSPHOLIPASE C ACTIVATING G PROTEIN COUPLED RECEPTOR SIGNALING PATHWAY	2.0685	2.14889e-05
CELLULAR DEFENSE RESPONSE	2.06573	2.28753e-05
CELL KILLING	2.06416	2.35685e-05
CELLULAR EXTRAVASATION	2.06152	2.63413e-05
POSITIVE REGULATION OF LIPASE ACTIVITY	2.04191	3.32732e-05
NEGATIVE REGULATION OF CHEMOTAXIS	2.04081	3.32732e-05
REGULATION OF PHOSPHOLIPASE C ACTIVITY	2.03949	3.46595e-05
MAST CELL ACTIVATION	2.0335	4.08983e-05
DIVALENT INORGANIC CATION HOMEOSTASIS	2.03079	4.15915e-05
REGULATION OF MONOCYTE CHEMOTAXIS	2.02476	4.57506e-05
T CELL MIGRATION	2.01758	5.26825e-05
NATURAL KILLER CELL MEDIATED IMMUNITY	2.01538	5.54553e-05
MICROGLIAL CELL ACTIVATION	2.01481	5.61485e-05
POSITIVE REGULATION OF ERK1 AND ERK2 CASCADE	2.01321	5.89212e-05
NEGATIVE REGULATION OF INTERFERON GAMMA PRODUCTION	2.00591	7.07055e-05
OLEFINIC COMPOUND METABOLIC PROCESS	1.9997	7.9717e-05
POSITIVE REGULATION OF T CELL PROLIFERATION	1.99776	8.11033e-05
POSITIVE REGULATION OF LEUKOCYTE CELL CELL ADHESION	1.997	8.11033e-05
CELLULAR RESPONSE TO VASCULAR ENDOTHELIAL GROWTH FACTOR STIMULUS	1.99653	8.11033e-05
REGULATION OF CELL ACTIVATION	1.99003	9.01148e-05
POSITIVE REGULATION OF CELL CELL ADHESION	1.98541	9.98195e-05
INTERLEUKIN 12 PRODUCTION	1.98498	0.000101899
REGULATION OF PHAGOCYTOSIS	1.97873	0.000113683
DENDRITIC CELL MIGRATION	1.97717	0.000117842
MAST CELL ACTIVATION INVOLVED IN IMMUNE RESPONSE	1.96765	0.000131706
POSITIVE T CELL SELECTION	1.96763	0.000131706
DENDRITIC CELL CHEMOTAXIS	1.96669	0.000131706
POSITIVE REGULATION OF INFLAMMATORY RESPONSE	1.96627	0.000133093
PURINERGIC NUCLEOTIDE RECEPTOR SIGNALING PATHWAY	1.96488	0.000137252
REGULATION OF PHOSPHOLIPASE ACTIVITY	1.96406	0.000140718
POSITIVE REGULATION OF PHAGOCYTOSIS	1.9597	0.000146956
ERK1 AND ERK2 CASCADE	1.95713	0.000151809
POSITIVE REGULATION OF CHEMOTAXIS	1.95497	0.000155968
POSITIVE REGULATION OF RECEPTOR SIGNALING PATHWAY VIA STAT	1.95494	0.000155968
POSITIVE REGULATION OF CHEMOKINE PRODUCTION	1.95159	0.000165673
MULTICELLULAR ORGANISMAL RESPONSE TO STRESS	1.94855	0.000171911
THYMIC T CELL SELECTION	1.94854	0.000171911
POLYOL BIOSYNTHETIC PROCESS	1.94775	0.000173991
PHAGOCYTOSIS	1.94409	0.000183002
ACTIVATION OF PHOSPHOLIPASE C ACTIVITY	1.94315	0.000185775
LEUKOCYTE MEDIATED CYTOTOXICITY	1.93606	0.000211423
NEUROINFLAMMATORY RESPONSE	1.92967	0.000228753
COLLAGEN METABOLIC PROCESS	1.92856	0.000231526
RESPONSE TO CHEMOKINE	1.92837	0.000232912
LEUKOCYTE CELL CELL ADHESION	1.92506	0.000246083
PRODUCTION OF MOLECULAR MEDIATOR INVOLVED IN INFLAMMATORY RESPONSE	1.92377	0.000250242
EXTERNAL ENCAPSULATING STRUCTURE ORGANIZATION	1.92262	0.000253015
LYMPHOCYTE MEDIATED IMMUNITY	1.92256	0.000253708
KERATAN SULFATE METABOLIC PROCESS	1.918	0.000269651
LEUKOTRIENE METABOLIC PROCESS	1.91022	0.000305004
LYMPHOCYTE ACTIVATION	1.90949	0.00030847
ALPHA BETA T CELL ACTIVATION	1.90739	0.000318175
POSITIVE REGULATION OF CYTOKINE PRODUCTION	1.90652	0.000320254
CALCIUM ION TRANSPORT INTO CYTOSOL	1.90202	0.000336891
POSITIVE REGULATION OF VASOCONSTRICTION	1.89922	0.000350061
POSITIVE REGULATION OF INTERLEUKIN 12 PRODUCTION	1.89605	0.000364618
POSITIVE REGULATION OF LIPID KINASE ACTIVITY	1.89571	0.000369471
B CELL ACTIVATION	1.89555	0.000370164
POSITIVE REGULATION OF RESPONSE TO EXTERNAL STIMULUS	1.89549	0.000370164
REGULATION OF CELL KILLING	1.89545	0.000370164
MACROPHAGE DIFFERENTIATION	1.892	0.000388187
REGULATION OF COLLAGEN METABOLIC PROCESS	1.88872	0.00040621
REGULATION OF LEUKOCYTE PROLIFERATION	1.8881	0.000408289
COLLAGEN FIBRIL ORGANIZATION	1.88638	0.000416608
REGULATION OF LYMPHOCYTE MIGRATION	1.88616	0.000417301
MYELOID LEUKOCYTE ACTIVATION	1.88601	0.000418687
MACROPHAGE MIGRATION	1.8821	0.000433244
REGULATION OF INFLAMMATORY RESPONSE	1.8797	0.000445722
TUMOR NECROSIS FACTOR SUPERFAMILY CYTOKINE PRODUCTION	1.87835	0.000451267
KERATAN SULFATE BIOSYNTHETIC PROCESS	1.87547	0.00047137
POSITIVE REGULATION OF INTERLEUKIN 6 PRODUCTION	1.87317	0.000487313
COAGULATION	1.87244	0.000490086
G PROTEIN COUPLED RECEPTOR SIGNALING PATHWAY	1.86705	0.000532371
POSITIVE REGULATION OF MACROPHAGE ACTIVATION	1.86613	0.000537223
REGULATION OF NON CANONICAL WNT SIGNALING PATHWAY	1.86372	0.000560791
POSITIVE REGULATION OF CELL KILLING	1.86295	0.000564951
LEUKOCYTE MEDIATED IMMUNITY	1.86054	0.00058436
REGULATION OF LYMPHOCYTE ACTIVATION	1.85992	0.000589212
POSITIVE REGULATION OF CALCIUM ION TRANSPORT	1.85929	0.000594758
RENAL SYSTEM VASCULATURE DEVELOPMENT	1.85834	0.000600997
POSITIVE REGULATION OF LEUKOCYTE MIGRATION	1.85793	0.000605156
APOPTOTIC CELL CLEARANCE	1.85476	0.000630111
REGULATION OF MYOBLAST DIFFERENTIATION	1.85029	0.000667543
PITUITARY GLAND DEVELOPMENT	1.8465	0.00069527
T CELL ACTIVATION	1.84506	0.000713293
PLATELET DEGRANULATION	1.84433	0.000721612
ALPHA BETA T CELL PROLIFERATION	1.8413	0.00074518
REGULATION OF HUMORAL IMMUNE RESPONSE	1.83899	0.000765283
VASCULAR ENDOTHELIAL GROWTH FACTOR SIGNALING PATHWAY	1.83882	0.000765283
SPECIFICATION OF ANIMAL ORGAN IDENTITY	1.83792	0.000771521
MYELOID DENDRITIC CELL ACTIVATION	1.83762	0.000773601
SULFUR COMPOUND CATABOLIC PROCESS	1.83727	0.00077776
RESPONSE TO WOUNDING	1.83681	0.000782613
REGULATION OF SYNCYTIUM FORMATION BY PLASMA MEMBRANE FUSION	1.83415	0.000814499
PLATELET ACTIVATION	1.83222	0.000840147
REGULATION OF LEUKOCYTE DEGRANULATION	1.82752	0.000888671
CYTOSOLIC CALCIUM ION TRANSPORT	1.82558	0.000910853
MATURE B CELL DIFFERENTIATION INVOLVED IN IMMUNE RESPONSE	1.82535	0.000912932
CELL PROLIFERATION INVOLVED IN KIDNEY DEVELOPMENT	1.825	0.000915012
WOUND HEALING	1.82084	0.000967001
POSITIVE REGULATION OF DEFENSE RESPONSE	1.81942	0.000979479
POSITIVE REGULATION OF IMMUNE RESPONSE	1.81147	0.00107167
REGULATION OF NATURAL KILLER CELL MEDIATED IMMUNITY	1.81107	0.00108138
LEUKOCYTE TETHERING OR ROLLING	1.80093	0.00123111
CELL ACTIVATION INVOLVED IN IMMUNE RESPONSE	1.8006	0.00123527
NEGATIVE REGULATION OF ENDOTHELIAL CELL PROLIFERATION	1.79962	0.00124913
POSITIVE REGULATION OF REPRODUCTIVE PROCESS	1.7981	0.00127755
NEGATIVE REGULATION OF CELL ACTIVATION	1.79795	0.00127755
GLOMERULUS DEVELOPMENT	1.79722	0.00128656
REGULATION OF B CELL ACTIVATION	1.79542	0.00131914
NEGATIVE REGULATION OF INTERLEUKIN 6 PRODUCTION	1.79495	0.00132746
CYTOKINE MEDIATED SIGNALING PATHWAY	1.79459	0.00133578
REGULATION OF MACROPHAGE MIGRATION	1.7938	0.00135519
POSITIVE REGULATION OF TUMOR NECROSIS FACTOR SUPERFAMILY CYTOKINE PRODUCTION	1.79328	0.00136489
LEUKOCYTE PROLIFERATION	1.79183	0.00138777
CYCLIC NUCLEOTIDE METABOLIC PROCESS	1.79066	0.00141342
DEFENSE RESPONSE TO BACTERIUM	1.79029	0.00141966
REGULATION OF T HELPER 1 TYPE IMMUNE RESPONSE	1.78619	0.00149868
REGULATION OF MAST CELL ACTIVATION	1.7859	0.00150492
POSITIVE REGULATION OF MONONUCLEAR CELL MIGRATION	1.78413	0.00153542
REGULATION OF LEUKOCYTE MEDIATED IMMUNITY	1.78304	0.00155344
T CELL PROLIFERATION	1.78014	0.00160266
POSITIVE REGULATION OF ALPHA BETA T CELL ACTIVATION	1.78007	0.00160474
LEUKOCYTE DIFFERENTIATION	1.77946	0.00161791
REGULATION OF BLOOD PRESSURE	1.77862	0.00163316
REGULATION OF PHOSPHATIDYLINOSITOL 3 KINASE ACTIVITY	1.77843	0.00163524
POSITIVE REGULATION OF LEUKOCYTE CHEMOTAXIS	1.77779	0.00164841
REGULATION OF WOUND HEALING	1.7772	0.00166019
FEAR RESPONSE	1.77597	0.00168445
CYTOKINE PRODUCTION	1.77516	0.00169832
MEMBRANE RAFT ORGANIZATION	1.77484	0.00170594
MATURE B CELL DIFFERENTIATION	1.77476	0.0017101
LONG CHAIN FATTY ACID METABOLIC PROCESS	1.77473	0.0017101
POSITIVE REGULATION OF CELL ADHESION	1.77432	0.00172189
ACTIVATION OF IMMUNE RESPONSE	1.77334	0.00174338
REGULATION OF B CELL PROLIFERATION	1.77221	0.00176902
CALCIUM ION TRANSPORT	1.77206	0.0017718
ADAPTIVE IMMUNE RESPONSE BASED ON SOMATIC RECOMBINATION OF IMMUNE RECEPTORS BUILT FROM IMMUNOGLOBULIN SUPERFAMILY DOMAINS	1.77129	0.00178358
ICOSANOID METABOLIC PROCESS	1.76618	0.00188201
LYMPHOCYTE ACTIVATION INVOLVED IN IMMUNE RESPONSE	1.76563	0.00189796
REGULATION OF PLATELET ACTIVATION	1.76547	0.00190004
REGULATION OF CELL CELL ADHESION	1.7633	0.0019548
POSITIVE REGULATION OF IMMUNE EFFECTOR PROCESS	1.76314	0.00195688
T HELPER 1 TYPE IMMUNE RESPONSE	1.76264	0.00197143
PROXIMAL DISTAL PATTERN FORMATION	1.76207	0.00198045
METAL ION HOMEOSTASIS	1.76022	0.00202966
RESPONSE TO BACTERIUM	1.75846	0.00207541
NEURON PROJECTION REGENERATION	1.75752	0.00209552
POSITIVE REGULATION OF B CELL PROLIFERATION	1.75622	0.00213156
CHEMOKINE PRODUCTION	1.7544	0.00218147
HUMORAL IMMUNE RESPONSE MEDIATED BY CIRCULATING IMMUNOGLOBULIN	1.75357	0.00220435
REGULATION OF B CELL DIFFERENTIATION	1.75153	0.00224802
COLLAGEN CATABOLIC PROCESS	1.75023	0.00227713
REGULATION OF T CELL ACTIVATION	1.75018	0.00227921
POSITIVE REGULATION OF MAPK CASCADE	1.74929	0.00231041
RENAL SYSTEM PROCESS	1.74813	0.0023416
LEUKOCYTE HOMEOSTASIS	1.74651	0.00239012
T CELL ACTIVATION INVOLVED IN IMMUNE RESPONSE	1.74565	0.00241092
RESPONSE TO INTERFERON GAMMA	1.74526	0.0024234
B CELL PROLIFERATION	1.74488	0.00243657
CYTOKINE PRODUCTION INVOLVED IN INFLAMMATORY RESPONSE	1.74347	0.00247192
COLLAGEN BIOSYNTHETIC PROCESS	1.74208	0.00250727
POLYOL METABOLIC PROCESS	1.74005	0.00255649
T CELL LINEAGE COMMITMENT	1.73922	0.00257382
REGULATION OF LIPASE ACTIVITY	1.739	0.00257867
MYELOID LEUKOCYTE DIFFERENTIATION	1.73864	0.00258352
SMOOTH MUSCLE CELL PROLIFERATION	1.73816	0.00259531
REGULATION OF IMMUNE EFFECTOR PROCESS	1.73663	0.00264106
ANIMAL ORGAN FORMATION	1.73646	0.00264591
MYELOID LEUKOCYTE MEDIATED IMMUNITY	1.73412	0.00271454
TRANSMISSION OF NERVE IMPULSE	1.73168	0.00279079
POSITIVE REGULATION OF B CELL ACTIVATION	1.73156	0.00279495
T CELL MEDIATED CYTOTOXICITY	1.7315	0.00279841
MONONUCLEAR CELL DIFFERENTIATION	1.73029	0.00283446
REGULATION OF LIPID KINASE ACTIVITY	1.73006	0.00283862
POSITIVE REGULATION OF VASCULATURE DEVELOPMENT	1.72976	0.00284901
NEGATIVE REGULATION OF SMOOTH MUSCLE CELL PROLIFERATION	1.72942	0.00285803
REGULATION OF COAGULATION	1.72914	0.00286565
POSITIVE REGULATION OF PHOSPHATIDYLINOSITOL 3 KINASE SIGNALING	1.72695	0.00292804
ARACHIDONIC ACID METABOLIC PROCESS	1.7194	0.00318729
UNSATURATED FATTY ACID METABOLIC PROCESS	1.7189	0.00319977
POSITIVE REGULATION OF PROTEIN KINASE B SIGNALING	1.71646	0.00328711
LYMPHOCYTE COSTIMULATION	1.71536	0.003319
BLOOD VESSEL ENDOTHELIAL CELL PROLIFERATION INVOLVED IN SPROUTING ANGIOGENESIS	1.71533	0.00332177
RECEPTOR SIGNALING PATHWAY VIA STAT	1.71379	0.00338139
REGULATION OF MAPK CASCADE	1.71336	0.00339317
MUSCLE CONTRACTION	1.71029	0.00350547
REGULATION OF LEUKOCYTE MEDIATED CYTOTOXICITY	1.70839	0.00357687
POSITIVE REGULATION OF INTERLEUKIN 8 PRODUCTION	1.70804	0.00359073
ZYMOGEN ACTIVATION	1.7069	0.00363579
REGULATION OF MACROPHAGE ACTIVATION	1.70664	0.00364826
ENDOTHELIAL CELL PROLIFERATION	1.70654	0.00365242
METAL ION TRANSPORT	1.70107	0.00387147
PLATELET AGGREGATION	1.70029	0.00389851
INTERLEUKIN 10 PRODUCTION	1.69974	0.0039193
INTERLEUKIN 17 PRODUCTION	1.69916	0.00394495
CELL CELL ADHESION	1.69869	0.00396575
INTERLEUKIN 4 PRODUCTION	1.6958	0.00409676
REGULATION OF CELL ADHESION	1.69442	0.00415776
ACUTE INFLAMMATORY RESPONSE	1.69436	0.00416192
MUSCLE FILAMENT SLIDING	1.69434	0.0041633
POSITIVE REGULATION OF LIPID METABOLIC PROCESS	1.69265	0.00424233
POSITIVE REGULATION OF LOCOMOTION	1.69254	0.00424579
CELLULAR ION HOMEOSTASIS	1.69245	0.00424926
LYSOSOME LOCALIZATION	1.69062	0.00432205
GLYCOSPHINGOLIPID METABOLIC PROCESS	1.68918	0.00438166
CALCIUM ION TRANSMEMBRANE TRANSPORT	1.68761	0.00444613
RENAL FILTRATION	1.68642	0.00450158
INTEGRIN ACTIVATION	1.68551	0.00454248
MORPHOGENESIS OF AN EPITHELIAL FOLD	1.6851	0.00455288
GRANULOCYTE DIFFERENTIATION	1.68453	0.00458823
NEGATIVE REGULATION OF WOUND HEALING	1.68427	0.0046014
REGULATION OF MEMBRANE DEPOLARIZATION	1.68344	0.00464992
ICOSANOID BIOSYNTHETIC PROCESS	1.68231	0.00469775
NEGATIVE REGULATION OF COAGULATION	1.68042	0.00478995
BIOMINERALIZATION	1.68003	0.00480867
MITOCHONDRIAL DEPOLARIZATION	1.6799	0.00481906
REGULATION OF TUBE SIZE	1.6798	0.0048253
NEGATIVE REGULATION OF REACTIVE OXYGEN SPECIES BIOSYNTHETIC PROCESS	1.67913	0.0048558
CRANIAL NERVE MORPHOGENESIS	1.67886	0.00486343
CALCIUM MEDIATED SIGNALING	1.67661	0.0049778
NEGATIVE REGULATION OF LIPID METABOLIC PROCESS	1.67602	0.00500345
BLOOD VESSEL MORPHOGENESIS	1.67541	0.00503049
NEGATIVE REGULATION OF LOCOMOTION	1.67516	0.00505059
POSITIVE REGULATION OF GLIOGENESIS	1.67498	0.00505752
ODONTOGENESIS OF DENTIN CONTAINING TOOTH	1.67318	0.00515665
T CELL DIFFERENTIATION INVOLVED IN IMMUNE RESPONSE	1.67246	0.00519685
ADENYLATE CYCLASE ACTIVATING G PROTEIN COUPLED RECEPTOR SIGNALING PATHWAY	1.66873	0.0054062
REGULATION OF BEHAVIOR	1.66839	0.00542561
T CELL DIFFERENTIATION IN THYMUS	1.66724	0.0054769
AMINOGLYCAN CATABOLIC PROCESS	1.66684	0.00550047
REGULATION OF REGULATED SECRETORY PATHWAY	1.66575	0.00555454
NATURAL KILLER CELL DIFFERENTIATION	1.66491	0.00560584
AMINOGLYCAN METABOLIC PROCESS	1.66409	0.00566129
DENDRITIC CELL DIFFERENTIATION	1.66269	0.00574863
MACROPHAGE CHEMOTAXIS	1.66225	0.00577081
MUCOPOLYSACCHARIDE METABOLIC PROCESS	1.66224	0.00577081
REGULATION OF LEUKOCYTE APOPTOTIC PROCESS	1.66191	0.00578745
PROTEIN KINASE B SIGNALING	1.66005	0.00588588
REGULATION OF MYELOID LEUKOCYTE MEDIATED IMMUNITY	1.65892	0.00595104
HOMOTYPIC CELL CELL ADHESION	1.6588	0.00595936
POSITIVE REGULATION OF INTERLEUKIN 2 PRODUCTION	1.65851	0.00597808
RESPONSE TO PURINE CONTAINING COMPOUND	1.65759	0.00603492
ION HOMEOSTASIS	1.65678	0.0060772
POSITIVE REGULATION OF VASCULAR ENDOTHELIAL GROWTH FACTOR PRODUCTION	1.65671	0.00607998
TOLERANCE INDUCTION	1.65628	0.00610909
REGULATION OF NEUROTRANSMITTER RECEPTOR ACTIVITY	1.65523	0.00617494
LYMPHOCYTE HOMEOSTASIS	1.65416	0.00623109
NEGATIVE REGULATION OF RESPONSE TO WOUNDING	1.65371	0.00626298
REGULATION OF RESPONSE TO WOUNDING	1.65341	0.006281
REGULATION OF ENDOTHELIAL CELL CHEMOTAXIS	1.65302	0.0063018
POSITIVE REGULATION OF LYMPHOCYTE MIGRATION	1.65141	0.00640092
VASCULAR ENDOTHELIAL GROWTH FACTOR PRODUCTION	1.65095	0.0064342
CATECHOL CONTAINING COMPOUND METABOLIC PROCESS	1.65092	0.00643489
GLIAL CELL MIGRATION	1.6508	0.0064439
POSITIVE REGULATION OF MACROPHAGE MIGRATION	1.6506	0.00645569
NEGATIVE REGULATION OF MYOBLAST DIFFERENTIATION	1.65034	0.00646886
RESPONSE TO MOLECULE OF BACTERIAL ORIGIN	1.6498	0.00650976
ALPHA BETA T CELL DIFFERENTIATION	1.64828	0.00661443
REGULATION OF NATURAL KILLER CELL ACTIVATION	1.64798	0.00662898
REGULATION OF BODY FLUID LEVELS	1.64742	0.00666226
BONE MINERALIZATION	1.64534	0.0067905
REGULATION OF LIPID METABOLIC PROCESS	1.64448	0.00685219
REGULATION OF ALPHA BETA T CELL ACTIVATION	1.64314	0.00695132
PATHWAY RESTRICTED SMAD PROTEIN PHOSPHORYLATION	1.64193	0.0070449
REGULATION OF VASCULATURE DEVELOPMENT	1.64124	0.00709966
B CELL MEDIATED IMMUNITY	1.63889	0.00725355
POSITIVE REGULATION OF COLLAGEN METABOLIC PROCESS	1.63785	0.00734782
REGULATION OF MAST CELL ACTIVATION INVOLVED IN IMMUNE RESPONSE	1.6365	0.00744834
NEGATIVE REGULATION OF LEUKOCYTE APOPTOTIC PROCESS	1.63461	0.00758351
POSITIVE REGULATION OF CHOLESTEROL EFFLUX	1.63413	0.00761678
MYOBLAST DIFFERENTIATION	1.63403	0.00762441
T CELL DIFFERENTIATION	1.63335	0.00766738
B CELL DIFFERENTIATION	1.63255	0.00772145
DEFENSE RESPONSE TO GRAM POSITIVE BACTERIUM	1.6324	0.00773393
REGULATION OF MACROPHAGE CHEMOTAXIS	1.63136	0.00781088
NEGATIVE REGULATION OF EPITHELIAL CELL MIGRATION	1.63107	0.00783652
SYNCYTIUM FORMATION	1.63035	0.00789544
IMMUNE RESPONSE REGULATING SIGNALING PATHWAY	1.6303	0.0079003
NEGATIVE REGULATION OF IMMUNE SYSTEM PROCESS	1.63029	0.00790168
POSITIVE REGULATION OF PEPTIDYL TYROSINE PHOSPHORYLATION	1.62955	0.00794743
POSITIVE REGULATION OF NIK NF KAPPAB SIGNALING	1.62947	0.0079509
CONNECTIVE TISSUE DEVELOPMENT	1.62859	0.00801814
POSITIVE REGULATION OF ENDOCYTOSIS	1.62806	0.00805626
NEGATIVE CHEMOTAXIS	1.62791	0.00806666
REGULATION OF LIPID CATABOLIC PROCESS	1.62648	0.00817688
RESPONSE TO ATP	1.62624	0.00819074
POSITIVE REGULATION OF LYMPHOCYTE DIFFERENTIATION	1.62524	0.00826699
CELL SUBSTRATE ADHESION	1.624	0.00837999
REGULATION OF DEFENSE RESPONSE	1.62355	0.00841464
LEUKOCYTE APOPTOTIC PROCESS	1.62345	0.00841672
HETEROTYPIC CELL CELL ADHESION	1.62302	0.00844653
OSSIFICATION	1.62275	0.00846733
ANGIOGENESIS INVOLVED IN WOUND HEALING	1.6227	0.0084701
NEGATIVE REGULATION OF CELLULAR RESPONSE TO GROWTH FACTOR STIMULUS	1.62216	0.00850476
REGULATION OF NEUTROPHIL MIGRATION	1.62204	0.00852278
GLOMERULAR EPITHELIUM DEVELOPMENT	1.62179	0.00854427
NEGATIVE REGULATION OF NEURON PROJECTION DEVELOPMENT	1.61883	0.00878412
POSITIVE REGULATION OF ACTIN FILAMENT BUNDLE ASSEMBLY	1.61873	0.00879382
ADENYLATE CYCLASE MODULATING G PROTEIN COUPLED RECEPTOR SIGNALING PATHWAY	1.61802	0.00885343
REGULATORY T CELL DIFFERENTIATION	1.61791	0.00886453
REGULATION OF ANIMAL ORGAN FORMATION	1.61578	0.00905723
REGULATION OF LYMPHOCYTE MEDIATED IMMUNITY	1.61578	0.00905793
DIENCEPHALON DEVELOPMENT	1.61065	0.00951405
CELLULAR RESPONSE TO LIPOPROTEIN PARTICLE STIMULUS	1.60976	0.0095903
REGULATION OF VASCULAR ENDOTHELIAL GROWTH FACTOR RECEPTOR SIGNALING PATHWAY	1.60486	0.0100034
POSITIVE REGULATION OF RHO PROTEIN SIGNAL TRANSDUCTION	1.60341	0.010122
INTEGRIN MEDIATED SIGNALING PATHWAY	1.60053	0.0103653
ODONTOGENESIS	1.59868	0.01054
NEGATIVE REGULATION OF TUMOR NECROSIS FACTOR SUPERFAMILY CYTOKINE PRODUCTION	1.5968	0.0107257
LEUKOCYTE ADHESION TO VASCULAR ENDOTHELIAL CELL	1.59652	0.0107465
INOSITOL PHOSPHATE METABOLIC PROCESS	1.5939	0.010994
HEART FORMATION	1.59351	0.0110321
SKELETAL MUSCLE ORGAN DEVELOPMENT	1.5924	0.011134
CELLULAR RESPONSE TO MOLECULE OF BACTERIAL ORIGIN	1.59072	0.0113143
SPHINGOLIPID METABOLIC PROCESS	1.5905	0.0113406
CD4 POSITIVE ALPHA BETA T CELL DIFFERENTIATION	1.58961	0.0114418
PROTEIN KINASE C SIGNALING	1.58794	0.0116276
REGULATION OF NIK NF KAPPAB SIGNALING	1.58677	0.0117336
POSITIVE REGULATION OF EMBRYONIC DEVELOPMENT	1.58633	0.0117752
LOCALIZATION WITHIN MEMBRANE	1.58603	0.0118092
INTERLEUKIN 8 PRODUCTION	1.5853	0.0118868
RESPONSE TO AXON INJURY	1.58401	0.0120144
RESPONSE TO ORGANOPHOSPHORUS	1.58152	0.0122743
INTERLEUKIN 1 PRODUCTION	1.58141	0.0122861
UNSATURATED FATTY ACID BIOSYNTHETIC PROCESS	1.57809	0.0126563
T CELL APOPTOTIC PROCESS	1.57796	0.0126674
POSITIVE REGULATION OF EPITHELIAL CELL APOPTOTIC PROCESS	1.57522	0.0129793
GLUTAMATE SECRETION	1.57505	0.0129925
CELLULAR RESPONSE TO BIOTIC STIMULUS	1.57488	0.0130126
MEMBRANE LIPID METABOLIC PROCESS	1.57463	0.0130417
NEGATIVE REGULATION OF LEUKOCYTE MEDIATED IMMUNITY	1.57462	0.0130438
REGULATION OF EPITHELIAL CELL APOPTOTIC PROCESS	1.57445	0.0130653
ACTIVATION OF ADENYLATE CYCLASE ACTIVITY	1.57369	0.0131367
NEGATIVE REGULATION OF CELL ADHESION	1.5733	0.0131796
NEGATIVE REGULATION OF PROTEIN MATURATION	1.57077	0.0134722
POSITIVE REGULATION OF ALPHA BETA T CELL DIFFERENTIATION	1.5702	0.0135352
LIPOSACCHARIDE METABOLIC PROCESS	1.56847	0.0137384
RECEPTOR MEDIATED ENDOCYTOSIS	1.56816	0.0137744
SUPEROXIDE METABOLIC PROCESS	1.56813	0.0137751
GLOMERULAR EPITHELIAL CELL DIFFERENTIATION	1.56748	0.0138458
TOLL LIKE RECEPTOR SIGNALING PATHWAY	1.56738	0.0138576
REACTIVE OXYGEN SPECIES METABOLIC PROCESS	1.56628	0.0139962
SPHINGOLIPID BIOSYNTHETIC PROCESS	1.56603	0.0140233
REGULATION OF HOMOTYPIC CELL CELL ADHESION	1.56528	0.0141217
AMINOGLYCAN BIOSYNTHETIC PROCESS	1.56474	0.0141875
REGULATION OF BMP SIGNALING PATHWAY	1.56422	0.0142562
REGULATION OF CELL ADHESION MEDIATED BY INTEGRIN	1.56123	0.0146152
MYOTUBE DIFFERENTIATION	1.56111	0.0146326
DOPAMINE METABOLIC PROCESS	1.55995	0.0147608
REGULATION OF CATION CHANNEL ACTIVITY	1.55981	0.0147809
CELLULAR RESPONSE TO NUTRIENT	1.55915	0.0148738
REGULATION OF CELL FATE COMMITMENT	1.558	0.015018
NEGATIVE REGULATION OF PROTEIN LOCALIZATION TO MEMBRANE	1.55561	0.015323
CELL RECOGNITION	1.55511	0.015384
POSITIVE REGULATION OF WOUND HEALING	1.55427	0.0154935
REGULATION OF PEPTIDASE ACTIVITY	1.55362	0.0155829
CARTILAGE DEVELOPMENT	1.5532	0.0156301
POSITIVE REGULATION OF SYNAPTIC TRANSMISSION	1.55317	0.0156335
CELLULAR RESPONSE TO VITAMIN	1.55278	0.0156828
NEGATIVE REGULATION OF PEPTIDASE ACTIVITY	1.55151	0.015845
BODY MORPHOGENESIS	1.55093	0.015924
POSITIVE REGULATION OF INTERLEUKIN 1 PRODUCTION	1.54993	0.0160626
CARDIAC ATRIUM MORPHOGENESIS	1.54973	0.0160959
SPHINGOID METABOLIC PROCESS	1.54816	0.0163295
CELLULAR RESPONSE TO CAMP	1.54744	0.0164134
REGULATION OF TUMOR NECROSIS FACTOR MEDIATED SIGNALING PATHWAY	1.54696	0.0164771
CELL ADHESION MEDIATED BY INTEGRIN	1.54637	0.0165492
ENDOTHELIAL CELL MIGRATION	1.54626	0.016561
B CELL ACTIVATION INVOLVED IN IMMUNE RESPONSE	1.54606	0.0165888
POSITIVE REGULATION OF TYROSINE PHOSPHORYLATION OF STAT PROTEIN	1.54538	0.0166823
POSITIVE REGULATION OF HEMOPOIESIS	1.54484	0.0167683
CELLULAR RESPONSE TO PROSTAGLANDIN STIMULUS	1.5448	0.0167738
HEAD MORPHOGENESIS	1.54472	0.0167849
REGULATION OF ENDOTHELIAL CELL MIGRATION	1.54315	0.0169922
POSITIVE REGULATION OF RESPONSE TO WOUNDING	1.54315	0.0169922
POSITIVE REGULATION OF RECEPTOR MEDIATED ENDOCYTOSIS	1.54292	0.0170206
REGULATION OF MACROPHAGE DIFFERENTIATION	1.54277	0.01704
CERAMIDE METABOLIC PROCESS	1.54252	0.0170802
NEGATIVE REGULATION OF COLD INDUCED THERMOGENESIS	1.54208	0.0171371
HOMEOSTASIS OF NUMBER OF CELLS	1.54122	0.0172556
TEMPERATURE HOMEOSTASIS	1.54058	0.0173374
POSITIVE REGULATION OF SMOOTH MUSCLE CELL PROLIFERATION	1.53986	0.0174441
NEGATIVE REGULATION OF INFLAMMATORY RESPONSE	1.53885	0.0175793
ANTIMICROBIAL HUMORAL RESPONSE	1.53811	0.0176902
REPLACEMENT OSSIFICATION	1.53794	0.017718
EPITHELIAL CELL PROLIFERATION	1.53758	0.0177693
NEGATIVE REGULATION OF SMALL MOLECULE METABOLIC PROCESS	1.53543	0.0180964
SENSORY SYSTEM DEVELOPMENT	1.53536	0.0181117
NEGATIVE REGULATION OF ESTABLISHMENT OF PROTEIN LOCALIZATION	1.53482	0.0181983
PEPTIDYL TYROSINE MODIFICATION	1.53431	0.0182718
REGULATION OF SYNAPTIC TRANSMISSION GLUTAMATERGIC	1.53383	0.0183536
ENDOTHELIAL CELL APOPTOTIC PROCESS	1.53327	0.0184271
REGULATION OF CALCIUM MEDIATED SIGNALING	1.53269	0.0185248
NEGATIVE REGULATION OF PROTEIN LOCALIZATION TO CELL PERIPHERY	1.53269	0.0185255
CD4 POSITIVE ALPHA BETA T CELL ACTIVATION	1.53022	0.0189075
REGULATION OF LEUKOCYTE DIFFERENTIATION	1.53014	0.0189179
REGULATION OF ENDOTHELIAL CELL DIFFERENTIATION	1.53	0.018947
CIRCULATORY SYSTEM PROCESS	1.52923	0.0190406
DIOL METABOLIC PROCESS	1.52887	0.0190898
C21 STEROID HORMONE METABOLIC PROCESS	1.52815	0.0192028
MEMBRANE DEPOLARIZATION	1.52691	0.0193844
SEQUESTERING OF CALCIUM ION	1.52671	0.0194128
CERAMIDE BIOSYNTHETIC PROCESS	1.52622	0.0194953
FAT CELL DIFFERENTIATION	1.52594	0.0195459
LIPOPOLYSACCHARIDE MEDIATED SIGNALING PATHWAY	1.52421	0.0198343
DETECTION OF EXTERNAL BIOTIC STIMULUS	1.52408	0.0198592
VASCULAR PROCESS IN CIRCULATORY SYSTEM	1.52333	0.0199895
POSITIVE REGULATION OF INTERLEUKIN 10 PRODUCTION	1.52225	0.0201767
REGULATION OF GRANULOCYTE CHEMOTAXIS	1.52183	0.0202446
POSITIVE REGULATION OF LEUKOCYTE MEDIATED IMMUNITY	1.52082	0.0204152
REGULATION OF LYMPHOCYTE DIFFERENTIATION	1.52004	0.0205247
CELL FATE COMMITMENT	1.51999	0.0205282
MUSCLE SYSTEM PROCESS	1.51769	0.0209101
REGULATION OF SYSTEM PROCESS	1.5162	0.0211666
FOREBRAIN GENERATION OF NEURONS	1.51552	0.0212754
ENDOTHELIAL CELL CHEMOTAXIS	1.51533	0.0213163
MYELOID CELL DIFFERENTIATION	1.51449	0.0214383
POSITIVE REGULATION OF PATHWAY RESTRICTED SMAD PROTEIN PHOSPHORYLATION	1.51435	0.0214598
POSITIVE REGULATION OF ENDOTHELIAL CELL PROLIFERATION	1.51309	0.0216795
ACTIN FILAMENT BASED MOVEMENT	1.51172	0.0219242
LIPID EXPORT FROM CELL	1.50873	0.0224552
PERIPHERAL NERVOUS SYSTEM DEVELOPMENT	1.50795	0.0226147
REGULATION OF T CELL MIGRATION	1.50702	0.0227734
REGULATION OF DEFENSE RESPONSE TO VIRUS BY VIRUS	1.50697	0.0227796
MULTI MULTICELLULAR ORGANISM PROCESS	1.50663	0.0228399
REGENERATION	1.50619	0.022928
NEGATIVE REGULATION OF OXIDATIVE STRESS INDUCED INTRINSIC APOPTOTIC SIGNALING PATHWAY	1.5051	0.0231255
SUPEROXIDE ANION GENERATION	1.50451	0.0232351
RESPONSE TO FUNGUS	1.50421	0.0232961
INTERFERON GAMMA MEDIATED SIGNALING PATHWAY	1.50368	0.0234021
CELL JUNCTION DISASSEMBLY	1.50195	0.0237335
SECOND MESSENGER MEDIATED SIGNALING	1.50133	0.0238679
NEGATIVE REGULATION OF BMP SIGNALING PATHWAY	1.50011	0.0241009
EYE MORPHOGENESIS	1.49979	0.0241688
REGULATION OF NEUTROPHIL CHEMOTAXIS	1.49979	0.0241688
LYMPH VESSEL DEVELOPMENT	1.49807	0.0245057
INTERLEUKIN 1 BETA PRODUCTION	1.49792	0.0245341
INSULIN LIKE GROWTH FACTOR RECEPTOR SIGNALING PATHWAY	1.49773	0.0245681
T CELL MEDIATED IMMUNITY	1.49702	0.0247129
NEGATIVE REGULATION OF RESPONSE TO EXTERNAL STIMULUS	1.49536	0.0250304
SPINAL CORD MOTOR NEURON DIFFERENTIATION	1.49322	0.0254422
RESPONSE TO PROSTAGLANDIN E	1.49289	0.0255219
ANTIGEN RECEPTOR MEDIATED SIGNALING PATHWAY	1.49259	0.0255822
POSITIVE REGULATION OF ANTIGEN RECEPTOR MEDIATED SIGNALING PATHWAY	1.49036	0.0260182
MYOBLAST FUSION	1.48975	0.0261312
NEGATIVE REGULATION OF CELL PROJECTION ORGANIZATION	1.4896	0.0261562
NEUROTRANSMITTER SECRETION	1.48951	0.0261742
REGULATION OF CELLULAR EXTRAVASATION	1.48876	0.0263343
REGULATION OF INNATE IMMUNE RESPONSE	1.48777	0.0265187
VASODILATION	1.4864	0.0267974
POSITIVE REGULATION OF SMALL GTPASE MEDIATED SIGNAL TRANSDUCTION	1.48619	0.0268438
OVULATION CYCLE PROCESS	1.48387	0.0272972
NEGATIVE REGULATION OF BLOOD VESSEL ENDOTHELIAL CELL MIGRATION	1.48246	0.0276036
POSITIVE REGULATION OF CALCIUM ION TRANSPORT INTO CYTOSOL	1.48232	0.027632
FOAM CELL DIFFERENTIATION	1.48226	0.0276438
REGULATION OF VESICLE MEDIATED TRANSPORT	1.48168	0.0277699
ALCOHOL METABOLIC PROCESS	1.48158	0.0277983
REGULATION OF SUPEROXIDE METABOLIC PROCESS	1.48056	0.0279973
POSITIVE REGULATION OF STRESS FIBER ASSEMBLY	1.48016	0.0280853
MUSCLE CELL PROLIFERATION	1.47996	0.0281262
REGULATION OF METAL ION TRANSPORT	1.4782	0.0285241
REGULATION OF MEMBRANE PROTEIN ECTODOMAIN PROTEOLYSIS	1.47781	0.0285997
NEGATIVE REGULATION OF LYMPHOCYTE ACTIVATION	1.47698	0.0287827
NEGATIVE REGULATION OF LYMPHOCYTE MEDIATED IMMUNITY	1.47673	0.0288305
PHARYNGEAL SYSTEM DEVELOPMENT	1.47508	0.0291792
TYROSINE PHOSPHORYLATION OF STAT PROTEIN	1.47474	0.0292457
REGULATION OF CARTILAGE DEVELOPMENT	1.47422	0.0293864
C21 STEROID HORMONE BIOSYNTHETIC PROCESS	1.4741	0.0294079
CELLULAR RESPONSE TO ACID CHEMICAL	1.4728	0.0296769
REGULATION OF EXTRACELLULAR MATRIX ORGANIZATION	1.47166	0.029923
MUSCLE STRUCTURE DEVELOPMENT	1.47134	0.0299951
TISSUE MIGRATION	1.46984	0.0303521
REGULATION OF MACROPHAGE DERIVED FOAM CELL DIFFERENTIATION	1.46687	0.0310175
CELL SURFACE RECEPTOR SIGNALING PATHWAY INVOLVED IN HEART DEVELOPMENT	1.4663	0.0311492
TUMOR NECROSIS FACTOR MEDIATED SIGNALING PATHWAY	1.46589	0.031231
REGULATION OF REACTIVE OXYGEN SPECIES METABOLIC PROCESS	1.46514	0.0314203
STRIATED MUSCLE CONTRACTION	1.46481	0.0314951
RESPONSE TO TUMOR NECROSIS FACTOR	1.4641	0.0316761
EPITHELIAL CELL APOPTOTIC PROCESS	1.46361	0.0317897
REGULATION OF SECRETION	1.46223	0.0321349
PHOSPHATIDYLINOSITOL PHOSPHORYLATION	1.46081	0.0324996
POSITIVE REGULATION OF PHOSPHATASE ACTIVITY	1.46062	0.0325432
SENSORY ORGAN MORPHOGENESIS	1.46041	0.0326001
MULTICELLULAR ORGANISMAL HOMEOSTASIS	1.45963	0.0327657
MEMBRANE LIPID BIOSYNTHETIC PROCESS	1.4583	0.0330888
MESENCHYME MORPHOGENESIS	1.45718	0.0333848
RESPONSE TO GROWTH FACTOR	1.45682	0.0334721
RESPONSE TO BMP	1.45682	0.0334721
REGULATION OF CELL SHAPE	1.45646	0.0335789
REGULATION OF ACTIN FILAMENT BUNDLE ASSEMBLY	1.45499	0.0339615
POSITIVE REGULATION OF IMMUNOGLOBULIN PRODUCTION	1.45264	0.0345154
MUSCLE ORGAN DEVELOPMENT	1.45187	0.0347171
ACIDIC AMINO ACID TRANSPORT	1.45114	0.0348925
REGULATION OF PHOSPHATIDYLINOSITOL 3 KINASE SIGNALING	1.45111	0.0349029
TOLL LIKE RECEPTOR 9 SIGNALING PATHWAY	1.44994	0.0352273
LONG TERM SYNAPTIC POTENTIATION	1.44977	0.0352709
NEGATIVE REGULATION OF SECRETION	1.44938	0.0353742
VASOCONSTRICTION	1.44937	0.0353749
MULTICELLULAR ORGANISMAL SIGNALING	1.44886	0.0355073
POSITIVE REGULATION OF JNK CASCADE	1.44855	0.0355815
RESPONSE TO CAMP	1.44532	0.0364431
RECEPTOR CLUSTERING	1.44518	0.0364778
POSITIVE REGULATION OF BMP SIGNALING PATHWAY	1.44496	0.0365409
CELL DIFFERENTIATION IN SPINAL CORD	1.44457	0.0366386
CALCIUM ION IMPORT	1.44443	0.036676
POSITIVE REGULATION OF STRESS ACTIVATED PROTEIN KINASE SIGNALING CASCADE	1.44425	0.0367169
GLIAL CELL PROLIFERATION	1.44348	0.0369374
REGULATION OF TRANSMEMBRANE TRANSPORT	1.44329	0.0369935
REGULATION OF FAT CELL DIFFERENTIATION	1.44249	0.0372216
SALIVARY GLAND DEVELOPMENT	1.44219	0.0373138
REGULATION OF EPITHELIAL CELL MIGRATION	1.44205	0.0373623
NEGATIVE REGULATION OF PEPTIDE SECRETION	1.44173	0.0374455
CATION TRANSMEMBRANE TRANSPORT	1.44049	0.0377775
REGULATION OF ADAPTIVE IMMUNE RESPONSE	1.44025	0.0378448
NERVE DEVELOPMENT	1.43969	0.0380021
CELL MATRIX ADHESION	1.43961	0.0380215
POSITIVE REGULATION OF NEURON DIFFERENTIATION	1.43878	0.0382593
NEGATIVE REGULATION OF CYTOKINE PRODUCTION	1.43829	0.0384049
DIGESTIVE TRACT MORPHOGENESIS	1.43826	0.0384139
REGULATION OF ALPHA BETA T CELL DIFFERENTIATION	1.43668	0.0388631
REGULATION OF OSSIFICATION	1.4364	0.0389476
MONOCARBOXYLIC ACID BIOSYNTHETIC PROCESS	1.43578	0.0391195
NEGATIVE REGULATION OF ATP METABOLIC PROCESS	1.43561	0.0391701
ENDOCYTOSIS	1.43513	0.0393039
SULFUR COMPOUND METABOLIC PROCESS	1.43495	0.0393566
REGULATION OF BLOOD CIRCULATION	1.43487	0.0393781
LIPID OXIDATION	1.43482	0.0393927
PLATELET DERIVED GROWTH FACTOR RECEPTOR SIGNALING PATHWAY	1.4348	0.0393996
SMOOTH MUSCLE CONTRACTION	1.43267	0.0400193
PHOSPHATIDYLINOSITOL METABOLIC PROCESS	1.43101	0.0404948
REGULATION OF HORMONE BIOSYNTHETIC PROCESS	1.43056	0.0406265
POSITIVE REGULATION OF PRODUCTION OF MOLECULAR MEDIATOR OF IMMUNE RESPONSE	1.43041	0.0406716
REGULATION OF STRIATED MUSCLE CONTRACTION	1.43039	0.0406751
EMBRYO IMPLANTATION	1.42781	0.0414091
POSITIVE REGULATION OF PROTEIN TYROSINE KINASE ACTIVITY	1.42768	0.0414521
REGULATION OF NEURON DIFFERENTIATION	1.42672	0.0417308
LYMPH VESSEL MORPHOGENESIS	1.42552	0.0420698
MUSCLE TISSUE DEVELOPMENT	1.42435	0.042415
POSITIVE REGULATION OF CD4 POSITIVE ALPHA BETA T CELL ACTIVATION	1.42404	0.0425286
REGULATION OF CALCIUM ION TRANSPORT INTO CYTOSOL	1.42402	0.0425314
MYOFIBRIL ASSEMBLY	1.42336	0.0427214
REGULATION OF T CELL APOPTOTIC PROCESS	1.42267	0.0429321
POSITIVE REGULATION OF ENDOTHELIAL CELL MIGRATION	1.42266	0.0429342
BLOOD VESSEL ENDOTHELIAL CELL MIGRATION	1.42161	0.0432551
REGULATION OF T CELL DIFFERENTIATION	1.4216	0.0432641
NEURON PROJECTION GUIDANCE	1.42067	0.0435532
NEGATIVE REGULATION OF CELL DIFFERENTIATION	1.41992	0.0437799
POSITIVE REGULATION OF RESPONSE TO BIOTIC STIMULUS	1.41957	0.0439109
LIPID BIOSYNTHETIC PROCESS	1.419	0.0441084
NEGATIVE REGULATION OF TRANSPORT	1.41866	0.0442117
DICARBOXYLIC ACID TRANSPORT	1.41866	0.0442124
NEGATIVE REGULATION OF AXONOGENESIS	1.41847	0.0442699
ACTIN MEDIATED CELL CONTRACTION	1.41819	0.044349
NEGATIVE REGULATION OF SMOOTH MUSCLE CELL MIGRATION	1.41592	0.045056
POSITIVE REGULATION OF CD4 POSITIVE ALPHA BETA T CELL DIFFERENTIATION	1.41484	0.0454012
AXIS ELONGATION	1.41454	0.0455045
RIBONUCLEOTIDE CATABOLIC PROCESS	1.41442	0.0455496
VASCULAR ENDOTHELIAL GROWTH FACTOR RECEPTOR SIGNALING PATHWAY	1.4142	0.0456237
REGULATION OF ACTIN CYTOSKELETON REORGANIZATION	1.41409	0.0456598
GLIOGENESIS	1.411	0.0466497
REGULATION OF BIOMINERALIZATION	1.41028	0.0468874
POSITIVE REGULATION OF FIBROBLAST PROLIFERATION	1.40883	0.0473678
REGULATION OF MYELOID LEUKOCYTE DIFFERENTIATION	1.4086	0.0474351
INOSITOL LIPID MEDIATED SIGNALING	1.40799	0.0476354
IMMUNOGLOBULIN PRODUCTION	1.40769	0.0477317
REGULATION OF FATTY ACID OXIDATION	1.40732	0.0478766
INTERLEUKIN 2 PRODUCTION	1.40713	0.0479452
REGULATION OF OXIDOREDUCTASE ACTIVITY	1.40653	0.0481303
HYALURONAN METABOLIC PROCESS	1.40615	0.0482613
SYNAPTIC TRANSMISSION GLUTAMATERGIC	1.40571	0.0483979
NEGATIVE REGULATION OF EXOCYTOSIS	1.40523	0.048567
POSITIVE REGULATION OF GLIAL CELL DIFFERENTIATION	1.40472	0.0487299
DETECTION OF CHEMICAL STIMULUS	1.40468	0.0487445
POSITIVE REGULATION OF PRI MIRNA TRANSCRIPTION BY RNA POLYMERASE II	1.40353	0.0491278
JNK CASCADE	1.40337	0.049184
REGULATION OF JNK CASCADE	1.40297	0.0493247
REGULATION OF PEPTIDYL TYROSINE PHOSPHORYLATION	1.40177	0.0497968
REGULATION OF NEUROTRANSMITTER LEVELS	1.40175	0.0498065
VENTRAL SPINAL CORD DEVELOPMENT	1.40153	0.0498779
ORGANIC ACID BIOSYNTHETIC PROCESS	1.40128	0.0499707
NEUROTRANSMITTER TRANSPORT	1.40054	0.0502245
NEGATIVE REGULATION OF NERVOUS SYSTEM DEVELOPMENT	1.39946	0.0505988
LIPID MODIFICATION	1.39897	0.0507818
REGULATION OF REPRODUCTIVE PROCESS	1.39874	0.0508719
TOLL LIKE RECEPTOR 3 SIGNALING PATHWAY	1.39843	0.0509828
DEFINITIVE HEMOPOIESIS	1.3982	0.0510674
BEHAVIOR	1.39813	0.0510923
STRIATED MUSCLE CELL DIFFERENTIATION	1.39666	0.0516171
REGULATION OF ANATOMICAL STRUCTURE SIZE	1.39646	0.0516933
NEURON MATURATION	1.39629	0.0517578
B CELL HOMEOSTASIS	1.39628	0.0517647
REGULATION OF T CELL MEDIATED IMMUNITY	1.39613	0.0518098
RESPONSE TO NUTRIENT	1.39603	0.0518451
POSITIVE REGULATION OF CELL DEATH	1.3959	0.0518944
REGULATION OF CELLULAR RESPONSE TO GROWTH FACTOR STIMULUS	1.39368	0.052677
NEGATIVE REGULATION OF LYMPHOCYTE APOPTOTIC PROCESS	1.39328	0.0528253
ENDODERMAL CELL DIFFERENTIATION	1.39275	0.0530173
REGULATION OF GTPASE ACTIVITY	1.39195	0.053296
AMINE METABOLIC PROCESS	1.39148	0.0534915
REGULATION OF MAP KINASE ACTIVITY	1.39126	0.0535767
REGULATION OF CARDIAC MUSCLE CONTRACTION	1.39096	0.053689
NEGATIVE REGULATION OF CATION CHANNEL ACTIVITY	1.3909	0.0537133
VASCULAR ASSOCIATED SMOOTH MUSCLE CELL DIFFERENTIATION	1.38978	0.0541091
PEPTIDE CROSS LINKING	1.38939	0.0542588
CARDIAC ATRIUM DEVELOPMENT	1.38933	0.0542782
REGULATION OF VASOCONSTRICTION	1.38909	0.0543593
POSITIVE REGULATION OF STEROL TRANSPORT	1.38907	0.0543649
REGULATION OF CYSTEINE TYPE ENDOPEPTIDASE ACTIVITY	1.38728	0.0550297
NEGATIVE REGULATION OF SMOOTHENED SIGNALING PATHWAY	1.38716	0.0550761
MEMBRANE BIOGENESIS	1.38633	0.0553686
POSITIVE REGULATION OF T CELL MIGRATION	1.38622	0.0553936
REGULATION OF LONG TERM SYNAPTIC POTENTIATION	1.38613	0.0554303
NEGATIVE REGULATION OF EPITHELIAL CELL PROLIFERATION	1.3861	0.0554386
PRIMARY ALCOHOL METABOLIC PROCESS	1.38599	0.0554781
RESPONSE TO AMYLOID BETA	1.38558	0.0556355
REGULATION OF RECEPTOR SIGNALING PATHWAY VIA STAT	1.38491	0.0559003
NEPHRON DEVELOPMENT	1.38458	0.0560133
MYELOID DENDRITIC CELL DIFFERENTIATION	1.38447	0.0560549
OSTEOCLAST DIFFERENTIATION	1.38405	0.0562032
REGULATION OF EXOCYTOSIS	1.3837	0.0563169
ORGANIC HYDROXY COMPOUND CATABOLIC PROCESS	1.38344	0.0564043
ACTIN CYTOSKELETON REORGANIZATION	1.3832	0.0565068
SENSORY ORGAN DEVELOPMENT	1.38275	0.0567044
POSITIVE CHEMOTAXIS	1.38255	0.056771
GENITALIA DEVELOPMENT	1.38246	0.0568112
SMALL GTPASE MEDIATED SIGNAL TRANSDUCTION	1.3819	0.0570406
ENDODERM FORMATION	1.38166	0.0571356
CRANIAL NERVE DEVELOPMENT	1.38101	0.057392
CARDIAC MUSCLE CONTRACTION	1.38026	0.0576756
RESPONSE TO FIBROBLAST GROWTH FACTOR	1.37971	0.0578946
ACTIVATION OF MAPK ACTIVITY	1.37754	0.0587777
POSITIVE REGULATION OF LIPID LOCALIZATION	1.37671	0.0590918
MESENCHYME DEVELOPMENT	1.37609	0.0593704
ACTIVATION OF INNATE IMMUNE RESPONSE	1.37506	0.0597676
POSITIVE REGULATION OF LIPID BIOSYNTHETIC PROCESS	1.37499	0.0597946
REGULATION OF HEMOPOIESIS	1.37492	0.0598203
ORGANIC HYDROXY COMPOUND METABOLIC PROCESS	1.37479	0.0598744
POSITIVE REGULATION OF GTPASE ACTIVITY	1.37412	0.0601627
POSITIVE REGULATION OF REACTIVE OXYGEN SPECIES METABOLIC PROCESS	1.37372	0.0603388
SKELETAL MUSCLE CONTRACTION	1.37369	0.0603527
REGULATION OF TOLL LIKE RECEPTOR SIGNALING PATHWAY	1.37294	0.0606875
REGULATION OF RENAL SYSTEM PROCESS	1.37246	0.0608788
ERYTHROCYTE DEVELOPMENT	1.37157	0.0612774
POSITIVE REGULATION OF PEPTIDASE ACTIVITY	1.37122	0.0614299
GLYCOLIPID BIOSYNTHETIC PROCESS	1.37113	0.0614611
NEURON PROJECTION EXTENSION INVOLVED IN NEURON PROJECTION GUIDANCE	1.36967	0.0620773
CD8 POSITIVE ALPHA BETA T CELL ACTIVATION	1.36821	0.0626783
REGULATION OF SYSTEMIC ARTERIAL BLOOD PRESSURE	1.36808	0.0627352
POSITIVE REGULATION OF SMALL MOLECULE METABOLIC PROCESS	1.36794	0.062801
ANIMAL ORGAN REGENERATION	1.36743	0.0630173
AMEBOIDAL TYPE CELL MIGRATION	1.36559	0.0638457
INORGANIC ION TRANSMEMBRANE TRANSPORT	1.36507	0.0640612
ADENYLATE CYCLASE INHIBITING G PROTEIN COUPLED RECEPTOR SIGNALING PATHWAY	1.36447	0.0643364
POSITIVE REGULATION OF MAP KINASE ACTIVITY	1.36447	0.0643371
POSITIVE REGULATION OF ADAPTIVE IMMUNE RESPONSE	1.36433	0.064378
NEGATIVE REGULATION OF LIPID BIOSYNTHETIC PROCESS	1.36409	0.0644688
NEGATIVE REGULATION OF STEROID METABOLIC PROCESS	1.36391	0.0645423
POSITIVE REGULATION OF EPITHELIAL CELL MIGRATION	1.36357	0.0646941
REGULATION OF LYMPHOCYTE APOPTOTIC PROCESS	1.36094	0.0658538
CELL DIFFERENTIATION INVOLVED IN KIDNEY DEVELOPMENT	1.36053	0.0660306
LOCOMOTORY BEHAVIOR	1.36025	0.0661526
LIPID STORAGE	1.35974	0.0663737
FC RECEPTOR MEDIATED STIMULATORY SIGNALING PATHWAY	1.35972	0.0663848
TRANSMEMBRANE RECEPTOR PROTEIN SERINE THREONINE KINASE SIGNALING PATHWAY	1.35868	0.0668631
SMOOTH MUSCLE CELL DIFFERENTIATION	1.35773	0.067286
NEGATIVE REGULATION OF CYSTEINE TYPE ENDOPEPTIDASE ACTIVITY	1.35709	0.0675729
REGULATION OF CELL SUBSTRATE ADHESION	1.35636	0.0679015
PATTERN RECOGNITION RECEPTOR SIGNALING PATHWAY	1.35619	0.0679681
POSITIVE REGULATION OF EPITHELIAL CELL PROLIFERATION	1.35582	0.068149
REGULATION OF CARDIAC CONDUCTION	1.35529	0.0683958
REGULATION OF LIPID BIOSYNTHETIC PROCESS	1.35489	0.068576
NERVOUS SYSTEM PROCESS	1.35374	0.0690855
OSTEOBLAST PROLIFERATION	1.35342	0.0692304
OVULATION CYCLE	1.35283	0.0695063
REGULATION OF NEURON PROJECTION DEVELOPMENT	1.35208	0.0698549
POSITIVE REGULATION OF CELLULAR CARBOHYDRATE METABOLIC PROCESS	1.35016	0.0707311
REGULATION OF NEUROTRANSMITTER TRANSPORT	1.34976	0.0709328
CHONDROCYTE DIFFERENTIATION	1.34943	0.0711027
NEGATIVE REGULATION OF MYELOID LEUKOCYTE DIFFERENTIATION	1.34775	0.0718894
NEGATIVE REGULATION OF IMMUNE RESPONSE	1.34774	0.0718943
POSITIVE REGULATION OF SIGNALING RECEPTOR ACTIVITY	1.34637	0.0725431
MUSCLE ORGAN MORPHOGENESIS	1.34582	0.072835
REGULATION OF IMMUNOGLOBULIN PRODUCTION	1.34545	0.0730221
REGULATION OF LIPID LOCALIZATION	1.34487	0.0732966
ALCOHOL BIOSYNTHETIC PROCESS	1.34405	0.0737049
MEMBRANE INVAGINATION	1.34378	0.0738498
LIPID CATABOLIC PROCESS	1.3435	0.0739926
REGULATION OF STRESS ACTIVATED PROTEIN KINASE SIGNALING CASCADE	1.34292	0.074299
INFLAMMATORY RESPONSE TO ANTIGENIC STIMULUS	1.34286	0.0743219
REGULATION OF RESPONSE TO OXIDATIVE STRESS	1.34274	0.0743808
AXON DEVELOPMENT	1.34232	0.0745797
ETHER METABOLIC PROCESS	1.34184	0.0748147
NEGATIVE REGULATION OF DNA BINDING TRANSCRIPTION FACTOR ACTIVITY	1.34184	0.0748161
AXON EXTENSION	1.34169	0.0748917
SKELETAL SYSTEM DEVELOPMENT	1.34126	0.0750857
SMAD PROTEIN SIGNAL TRANSDUCTION	1.34077	0.0753471
REACTIVE OXYGEN SPECIES BIOSYNTHETIC PROCESS	1.34039	0.0755474
ORGANIC HYDROXY COMPOUND BIOSYNTHETIC PROCESS	1.34037	0.0755564
ACTIVATED T CELL PROLIFERATION	1.34037	0.0755613
SPROUTING ANGIOGENESIS	1.34008	0.0757041
STRESS FIBER ASSEMBLY	1.3387	0.0764104
ADAPTIVE THERMOGENESIS	1.33828	0.0766128
REGULATION OF REACTIVE OXYGEN SPECIES BIOSYNTHETIC PROCESS	1.33807	0.0767154
EAR DEVELOPMENT	1.33803	0.0767425
FATTY ACID METABOLIC PROCESS	1.33731	0.0770932
POSITIVE REGULATION OF HEART GROWTH	1.33726	0.0771161
POSITIVE REGULATION OF PROTEIN KINASE ACTIVITY	1.33704	0.0772326
REGULATION OF RESPONSE TO CYTOKINE STIMULUS	1.33682	0.0773469
NEGATIVE REGULATION OF CELL CELL ADHESION	1.33627	0.0776221
FATTY ACID BIOSYNTHETIC PROCESS	1.33624	0.0776353
BONE DEVELOPMENT	1.33621	0.0776492
PURINE CONTAINING COMPOUND CATABOLIC PROCESS	1.336	0.0777649
ACTIVATION OF PROTEIN KINASE B ACTIVITY	1.3357	0.0779271
NEGATIVE REGULATION OF INTRACELLULAR TRANSPORT	1.33396	0.0788075
REGULATION OF STEROID METABOLIC PROCESS	1.33348	0.079021
LEARNING	1.3331	0.0792137
INNER EAR MORPHOGENESIS	1.3327	0.0794258
CELLULAR RESPONSE TO NITROGEN COMPOUND	1.33204	0.0797655
REGULATION OF GLIAL CELL PROLIFERATION	1.33173	0.0799187
LYMPHOCYTE APOPTOTIC PROCESS	1.33121	0.08018
POSTSYNAPTIC MEMBRANE ORGANIZATION	1.33119	0.0801897
POSITIVE REGULATION OF CYTOSKELETON ORGANIZATION	1.33035	0.0806583
REGULATION OF RECEPTOR MEDIATED ENDOCYTOSIS	1.33029	0.0806881
REGULATION OF GLIOGENESIS	1.33005	0.0808157
COENZYME A METABOLIC PROCESS	1.32995	0.0808781
NEGATIVE REGULATION OF CANONICAL WNT SIGNALING PATHWAY	1.32956	0.0810687
MUSCLE FIBER DEVELOPMENT	1.32907	0.0813224
CARBOHYDRATE DERIVATIVE CATABOLIC PROCESS	1.32725	0.0822734
REGULATION OF ACTIN FILAMENT BASED PROCESS	1.32691	0.0824551
ACTIN FILAMENT ORGANIZATION	1.32652	0.0826443
MAINTENANCE OF LOCATION IN CELL	1.32598	0.0829153
ALCOHOL CATABOLIC PROCESS	1.32587	0.0829867
SIGNAL RELEASE	1.32574	0.0830484
REACTIVE NITROGEN SPECIES METABOLIC PROCESS	1.32557	0.0831358
POSITIVE REGULATION OF CYTOSOLIC CALCIUM ION CONCENTRATION INVOLVED IN PHOSPHOLIPASE C ACTIVATING G PROTEIN COUPLED SIGNALING PATHWAY	1.32547	0.0831961
NEGATIVE REGULATION OF ADAPTIVE IMMUNE RESPONSE	1.3252	0.0833333
BIOLOGICAL PROCESS INVOLVED IN INTRASPECIES INTERACTION BETWEEN ORGANISMS	1.32503	0.0834124
REGULATION OF DNA BINDING TRANSCRIPTION FACTOR ACTIVITY	1.32329	0.0843606
REGULATION OF BONE MINERALIZATION	1.32198	0.0851245
POSITIVE REGULATION OF NF KAPPAB TRANSCRIPTION FACTOR ACTIVITY	1.3214	0.0854538
REGULATION OF ENDOCYTOSIS	1.32064	0.0858787
CAMERA TYPE EYE MORPHOGENESIS	1.32056	0.0859231
REGULATION OF TRANSMEMBRANE RECEPTOR PROTEIN SERINE THREONINE KINASE SIGNALING PATHWAY	1.3203	0.0860617
NEGATIVE REGULATION OF CELL POPULATION PROLIFERATION	1.31893	0.0868166
HEART PROCESS	1.31759	0.087523
REGULATION OF TRANSPORTER ACTIVITY	1.31684	0.0879458
NEGATIVE REGULATION OF TRANSMEMBRANE RECEPTOR PROTEIN SERINE THREONINE KINASE SIGNALING PATHWAY	1.31613	0.0883139
T HELPER 17 TYPE IMMUNE RESPONSE	1.31604	0.0883597
NEGATIVE REGULATION OF CELLULAR RESPONSE TO INSULIN STIMULUS	1.31523	0.0888179
ACYLGLYCEROL HOMEOSTASIS	1.31513	0.0888685
PTERIDINE CONTAINING COMPOUND METABOLIC PROCESS	1.31451	0.0892352
FATTY ACID DERIVATIVE METABOLIC PROCESS	1.31347	0.0898459
NEGATIVE REGULATION OF PEPTIDE HORMONE SECRETION	1.3133	0.0899616
SKELETAL MUSCLE CELL DIFFERENTIATION	1.31316	0.0900469
ARTERY MORPHOGENESIS	1.31286	0.090207
NEGATIVE REGULATION OF ION TRANSPORT	1.31261	0.090329
INNATE IMMUNE RESPONSE ACTIVATING SIGNAL TRANSDUCTION	1.31256	0.0903602
ANTIGEN PROCESSING AND PRESENTATION	1.31235	0.0904857
RESPONSE TO PROSTAGLANDIN	1.31143	0.091025
REGULATION OF VASCULAR ASSOCIATED SMOOTH MUSCLE CELL PROLIFERATION	1.31099	0.0912724
SULFUR COMPOUND BIOSYNTHETIC PROCESS	1.31099	0.0912759
ENDODERM DEVELOPMENT	1.30989	0.0919227
STEROID METABOLIC PROCESS	1.3097	0.0920405
PRODUCTION OF MOLECULAR MEDIATOR OF IMMUNE RESPONSE	1.30954	0.0921417
ACTIN FILAMENT BUNDLE ORGANIZATION	1.30951	0.0921583
LYTIC VACUOLE ORGANIZATION	1.3089	0.0924945
REGULATION OF NITRIC OXIDE METABOLIC PROCESS	1.30828	0.0928335
NEUROMUSCULAR PROCESS CONTROLLING BALANCE	1.30755	0.0932772
ASTROCYTE DEVELOPMENT	1.30745	0.0933285
POSITIVE REGULATION OF BONE MINERALIZATION	1.30722	0.0934401
POTASSIUM ION TRANSPORT	1.30641	0.0939045
REGULATION OF HEART CONTRACTION	1.30623	0.0940036
CELLULAR HORMONE METABOLIC PROCESS	1.30578	0.0942961
MUSCLE CELL DIFFERENTIATION	1.30563	0.0943946
SYNAPTIC SIGNALING	1.30526	0.0946192
REGULATION OF ALCOHOL BIOSYNTHETIC PROCESS	1.30427	0.095232
RESPONSE TO METAL ION	1.30398	0.0953858
MULTICELLULAR ORGANISMAL MOVEMENT	1.30387	0.095442
RESPONSE TO STEROL	1.30387	0.0954475
NEGATIVE REGULATION OF IMMUNE EFFECTOR PROCESS	1.30351	0.0956714
POSITIVE REGULATION OF REGULATED SECRETORY PATHWAY	1.30256	0.0962586
PRI MIRNA TRANSCRIPTION BY RNA POLYMERASE II	1.30221	0.0964762
REGULATION OF PROTEIN TYROSINE KINASE ACTIVITY	1.30219	0.0964839
NEGATIVE REGULATION OF ANION TRANSPORT	1.30217	0.0965033
INORGANIC ION IMPORT ACROSS PLASMA MEMBRANE	1.30198	0.0966072
COGNITION	1.30186	0.0966759
CELL FATE DETERMINATION	1.30038	0.0975923
REGULATION OF MEIOTIC CELL CYCLE	1.29938	0.0982168
POSITIVE REGULATION OF BIOMINERALIZATION	1.29854	0.098761
REGULATION OF CATION TRANSMEMBRANE TRANSPORT	1.29802	0.0990854
RESPONSE TO VITAMIN D	1.2971	0.0996608
REGULATION OF INSULIN RECEPTOR SIGNALING PATHWAY	1.2962	0.100219
POSITIVE REGULATION OF NEURON PROJECTION DEVELOPMENT	1.29584	0.100435
POSITIVE REGULATION OF CATION TRANSMEMBRANE TRANSPORT	1.29478	0.101113
RENAL WATER HOMEOSTASIS	1.29358	0.101839
MESENCHYMAL CELL DIFFERENTIATION	1.29348	0.101905
NEGATIVE REGULATION OF HORMONE SECRETION	1.29335	0.101986
SMOOTH MUSCLE TISSUE DEVELOPMENT	1.29308	0.102141
LIPID PHOSPHORYLATION	1.29308	0.102143
NEGATIVE REGULATION OF AXON EXTENSION INVOLVED IN AXON GUIDANCE	1.29307	0.102149
NEGATIVE REGULATION OF MYELOID CELL DIFFERENTIATION	1.29307	0.102149
CELL MORPHOGENESIS INVOLVED IN DIFFERENTIATION	1.29214	0.102735
ATP SYNTHESIS COUPLED ELECTRON TRANSPORT	1.29186	0.102926
REGULATION OF MYELINATION	1.29109	0.103434
STRIATED MUSCLE CELL DEVELOPMENT	1.29086	0.10359
POSITIVE REGULATION OF NUCLEAR DIVISION	1.29053	0.103803
NITRIC OXIDE SYNTHASE BIOSYNTHETIC PROCESS	1.29045	0.103859
NEGATIVE REGULATION OF RELEASE OF CYTOCHROME C FROM MITOCHONDRIA	1.28974	0.104317
AMYLOID BETA CLEARANCE	1.28855	0.105111
CENTRAL NERVOUS SYSTEM NEURON DIFFERENTIATION	1.28774	0.105635
CAMERA TYPE EYE DEVELOPMENT	1.28666	0.106335
C4 DICARBOXYLATE TRANSPORT	1.28631	0.10657
CELL MORPHOGENESIS INVOLVED IN NEURON DIFFERENTIATION	1.28566	0.107019
REGULATION OF SIGNALING RECEPTOR ACTIVITY	1.28561	0.107046
NEGATIVE REGULATION OF LEUKOCYTE CELL CELL ADHESION	1.2856	0.107054
LIVER MORPHOGENESIS	1.28545	0.107144
EPITHELIAL TUBE BRANCHING INVOLVED IN LUNG MORPHOGENESIS	1.28496	0.107474
POSITIVE REGULATION OF CYSTEINE TYPE ENDOPEPTIDASE ACTIVITY	1.28439	0.107838
NEGATIVE REGULATION OF INTRACELLULAR PROTEIN TRANSPORT	1.28358	0.108381
REGULATION OF LIPID STORAGE	1.28326	0.108608
NEGATIVE REGULATION OF ENDOTHELIAL CELL APOPTOTIC PROCESS	1.28267	0.109002
POSITIVE REGULATION OF P38MAPK CASCADE	1.28261	0.109036
EPITHELIAL CELL DIFFERENTIATION INVOLVED IN KIDNEY DEVELOPMENT	1.2825	0.109103
REGULATION OF ACTIN FILAMENT ORGANIZATION	1.28237	0.109181
REGULATION OF MEIOTIC NUCLEAR DIVISION	1.28172	0.109618
POSITIVE REGULATION OF FAT CELL DIFFERENTIATION	1.28122	0.109964
BRANCH ELONGATION OF AN EPITHELIUM	1.28095	0.110145
POSITIVE REGULATION OF B CELL MEDIATED IMMUNITY	1.28053	0.11042
REGULATION OF PRODUCTION OF MOLECULAR MEDIATOR OF IMMUNE RESPONSE	1.28047	0.110457
POSITIVE REGULATION OF ORGAN GROWTH	1.28038	0.11052
EXTRACELLULAR MATRIX DISASSEMBLY	1.27998	0.110789
PHOSPHATIDYLINOSITOL 3 KINASE SIGNALING	1.27944	0.11113
POSITIVE REGULATION OF CATION CHANNEL ACTIVITY	1.27854	0.111738
REGULATION OF POSITIVE CHEMOTAXIS	1.27814	0.112017
AMINE CATABOLIC PROCESS	1.27688	0.112873
NEGATIVE REGULATION OF CELL SUBSTRATE ADHESION	1.2756	0.113737
NEGATIVE REGULATION OF HEMOPOIESIS	1.27525	0.11398
POSITIVE REGULATION OF MORPHOGENESIS OF AN EPITHELIUM	1.27492	0.114192
NEGATIVE REGULATION OF CELL SUBSTRATE JUNCTION ORGANIZATION	1.27469	0.11435
NEGATIVE REGULATION OF ERK1 AND ERK2 CASCADE	1.27468	0.114363
ENDOCHONDRAL BONE MORPHOGENESIS	1.27358	0.115127
TISSUE REMODELING	1.27293	0.115559
TRANSFORMING GROWTH FACTOR BETA PRODUCTION	1.27286	0.115615
CELLULAR RESPONSE TO EXTERNAL STIMULUS	1.27259	0.115804
INNERVATION	1.27209	0.116154
NON CANONICAL WNT SIGNALING PATHWAY	1.27201	0.116215
NEURAL CREST CELL MIGRATION	1.27182	0.116361
REGULATION OF MUSCLE CONTRACTION	1.27169	0.116462
LAMELLIPODIUM ASSEMBLY	1.27129	0.116736
POSITIVE REGULATION OF OSTEOBLAST DIFFERENTIATION	1.27101	0.116928
UROGENITAL SYSTEM DEVELOPMENT	1.27022	0.117503
NEGATIVE REGULATION OF APOPTOTIC SIGNALING PATHWAY	1.26942	0.118075
NEURON FATE COMMITMENT	1.26813	0.118966
CHLORIDE TRANSPORT	1.26784	0.119172
REGULATION OF CELLULAR KETONE METABOLIC PROCESS	1.26773	0.119257
MONOCARBOXYLIC ACID METABOLIC PROCESS	1.2664	0.12023
REGULATION OF SMOOTHENED SIGNALING PATHWAY	1.26547	0.120903
NEGATIVE REGULATION OF MAP KINASE ACTIVITY	1.26403	0.121972
RECEPTOR INTERNALIZATION	1.26379	0.122139
TOLL LIKE RECEPTOR 2 SIGNALING PATHWAY	1.26301	0.122716
EXTRACELLULAR MATRIX ASSEMBLY	1.26269	0.122951
MONOAMINE TRANSPORT	1.26234	0.123214
POSITIVE REGULATION OF PROTEIN EXPORT FROM NUCLEUS	1.26229	0.123248
OSTEOBLAST DIFFERENTIATION	1.26187	0.123561
REGULATION OF SMOOTH MUSCLE CELL DIFFERENTIATION	1.2613	0.124022
MAMMARY GLAND MORPHOGENESIS	1.26044	0.124697
ANTIBACTERIAL HUMORAL RESPONSE	1.25999	0.125015
POSITIVE REGULATION OF LIPID TRANSPORT	1.25835	0.126272
MEMBRANE PROTEIN PROTEOLYSIS	1.25809	0.126461
NADH DEHYDROGENASE COMPLEX ASSEMBLY	1.25747	0.126916
POSITIVE REGULATION OF NERVOUS SYSTEM PROCESS	1.25741	0.126955
REGULATION OF MORPHOGENESIS OF AN EPITHELIUM	1.2572	0.127116
ASSOCIATIVE LEARNING	1.2571	0.127212
MEMORY	1.25658	0.127604
MAMMARY GLAND DUCT MORPHOGENESIS	1.2557	0.128276
TISSUE HOMEOSTASIS	1.25337	0.130084
HOMEOSTASIS OF NUMBER OF CELLS WITHIN A TISSUE	1.25316	0.130259
NEPHRON EPITHELIUM DEVELOPMENT	1.25305	0.13033
NEGATIVE REGULATION OF FATTY ACID METABOLIC PROCESS	1.25295	0.130406
POSITIVE REGULATION OF SECRETION	1.25202	0.131136
RESPONSE TO CATECHOLAMINE	1.25138	0.131632
POSITIVE REGULATION OF EPITHELIAL TO MESENCHYMAL TRANSITION	1.25012	0.132632
POSITIVE REGULATION OF BLOOD VESSEL ENDOTHELIAL CELL MIGRATION	1.25012	0.132632
CELLULAR RESPONSE TO EXTRACELLULAR STIMULUS	1.24969	0.132953
RESPONSE TO DRUG	1.24961	0.133027
ZINC ION HOMEOSTASIS	1.24901	0.133486
REGULATION OF RESPONSE TO BIOTIC STIMULUS	1.24895	0.133529
NEGATIVE REGULATION OF INTRINSIC APOPTOTIC SIGNALING PATHWAY	1.2486	0.133832
LUNG CELL DIFFERENTIATION	1.24849	0.133911
ARTERY DEVELOPMENT	1.24839	0.133984
RAS PROTEIN SIGNAL TRANSDUCTION	1.24785	0.134397
MYELOID CELL HOMEOSTASIS	1.24775	0.134472
NEGATIVE REGULATION OF EPITHELIAL CELL APOPTOTIC PROCESS	1.24629	0.135646
ANOIKIS	1.24586	0.135972
AMYLOID FIBRIL FORMATION	1.24566	0.136149
BONE MORPHOGENESIS	1.24522	0.136459
POSITIVE REGULATION OF CELL SUBSTRATE ADHESION	1.24518	0.136484
REGULATION OF SMALL GTPASE MEDIATED SIGNAL TRANSDUCTION	1.24434	0.137165
NEURON PROJECTION ARBORIZATION	1.24413	0.137335
POSITIVE REGULATION OF OLIGODENDROCYTE DIFFERENTIATION	1.24349	0.13787
NEGATIVE REGULATION OF WNT SIGNALING PATHWAY	1.24315	0.13813
NEGATIVE REGULATION OF DNA BINDING	1.2429	0.138337
KIDNEY EPITHELIUM DEVELOPMENT	1.24261	0.138563
REGULATION OF PROTEOLYSIS	1.24259	0.138586
REGULATION OF CELLULAR RESPIRATION	1.24218	0.138916
MONOCARBOXYLIC ACID TRANSPORT	1.24183	0.139214
POSITIVE REGULATION OF ION TRANSPORT	1.24171	0.139306
NEGATIVE REGULATION OF VASCULATURE DEVELOPMENT	1.24156	0.139431
REGULATION OF TISSUE REMODELING	1.24124	0.139678
PHOTORECEPTOR CELL DIFFERENTIATION	1.24074	0.140068
NEGATIVE REGULATION OF STRIATED MUSCLE CELL APOPTOTIC PROCESS	1.24069	0.140112
REGIONALIZATION	1.23983	0.140852
REGULATION OF MYELOID CELL DIFFERENTIATION	1.23982	0.140852
NEGATIVE REGULATION OF CELL DEVELOPMENT	1.23838	0.142082
ACTIVATION OF PROTEIN KINASE ACTIVITY	1.23752	0.142817
REGULATION OF RELEASE OF SEQUESTERED CALCIUM ION INTO CYTOSOL	1.2375	0.142823
REGULATION OF ANIMAL ORGAN MORPHOGENESIS	1.23749	0.142833
RESPIRATORY SYSTEM DEVELOPMENT	1.23736	0.142951
NEGATIVE REGULATION OF RESPONSE TO CYTOKINE STIMULUS	1.23716	0.143115
POSITIVE REGULATION OF PROTEOLYSIS	1.23711	0.14315
RESPONSE TO MURAMYL DIPEPTIDE	1.2371	0.143156
ENDOTHELIUM DEVELOPMENT	1.23703	0.143214
MAINTENANCE OF LOCATION	1.23693	0.14331
NEGATIVE REGULATION OF ENDOCYTOSIS	1.23684	0.143379
ACTIN NUCLEATION	1.23674	0.143465
POSITIVE REGULATION OF OSSIFICATION	1.23642	0.14375
RESPONSE TO EXTRACELLULAR STIMULUS	1.23597	0.144115
REGULATION OF OSTEOBLAST PROLIFERATION	1.23472	0.14514
REGULATION OF CD4 POSITIVE ALPHA BETA T CELL ACTIVATION	1.23421	0.145589
POSITIVE REGULATION OF STRIATED MUSCLE CELL DIFFERENTIATION	1.23386	0.145878
BONE REMODELING	1.23335	0.146314
CELL CELL RECOGNITION	1.2333	0.146353
O GLYCAN PROCESSING	1.23304	0.146573
REGULATION OF FATTY ACID TRANSPORT	1.23291	0.146694
REGULATION OF LIPID TRANSPORT	1.23288	0.146721
POSITIVE REGULATION OF TRANSFERASE ACTIVITY	1.23269	0.146878
POSITIVE REGULATION OF FATTY ACID METABOLIC PROCESS	1.23231	0.147215
SKELETAL SYSTEM MORPHOGENESIS	1.23211	0.147392
APOPTOTIC PROCESS INVOLVED IN DEVELOPMENT	1.23181	0.147647
POSITIVE REGULATION OF I KAPPAB KINASE NF KAPPAB SIGNALING	1.23135	0.148048
RESPONSE TO HYDROPEROXIDE	1.23082	0.14852
DIGESTION	1.23018	0.149078
NEGATIVE REGULATION OF CELL MATRIX ADHESION	1.22926	0.149891
EMBRYONIC FORELIMB MORPHOGENESIS	1.22827	0.150752
POSITIVE REGULATION OF COLD INDUCED THERMOGENESIS	1.22769	0.15127
POSITIVE REGULATION OF DNA BINDING TRANSCRIPTION FACTOR ACTIVITY	1.22717	0.151697
REGULATION OF ANTIGEN RECEPTOR MEDIATED SIGNALING PATHWAY	1.22712	0.151751
POSITIVE REGULATION OF ORGANIC ACID TRANSPORT	1.22702	0.151843
NEGATIVE REGULATION OF CELL JUNCTION ASSEMBLY	1.22684	0.151998
STRESS ACTIVATED PROTEIN KINASE SIGNALING CASCADE	1.22679	0.152051
REGULATION OF CELL DEVELOPMENT	1.2264	0.152379
P38MAPK CASCADE	1.22548	0.153178
MYELOID CELL APOPTOTIC PROCESS	1.22542	0.153226
PREASSEMBLY OF GPI ANCHOR IN ER MEMBRANE	1.22537	0.153276
ASTROCYTE DIFFERENTIATION	1.22292	0.155439
T CELL HOMEOSTASIS	1.22185	0.156423
CELLULAR COMPONENT ASSEMBLY INVOLVED IN MORPHOGENESIS	1.22142	0.156806
GLAND MORPHOGENESIS	1.22139	0.156833
REGULATION OF SYNAPTIC VESICLE EXOCYTOSIS	1.22105	0.157184
SENSORY PERCEPTION OF PAIN	1.22094	0.157277
POSITIVE REGULATION OF DEPHOSPHORYLATION	1.2201	0.158039
CHOLESTEROL EFFLUX	1.21992	0.158205
REGULATION OF EXTRINSIC APOPTOTIC SIGNALING PATHWAY	1.21953	0.158559
RELEASE OF SEQUESTERED CALCIUM ION INTO CYTOSOL BY ENDOPLASMIC RETICULUM	1.21941	0.158653
SUBSTRATE DEPENDENT CELL MIGRATION	1.21925	0.158796
POSITIVE REGULATION OF CELL DEVELOPMENT	1.21866	0.159334
NEGATIVE REGULATION OF MAPK CASCADE	1.21761	0.160308
KIDNEY MORPHOGENESIS	1.21755	0.160366
SYNAPSE ORGANIZATION	1.21684	0.160992
EPITHELIAL TO MESENCHYMAL TRANSITION	1.21674	0.16108
REGULATION OF FIBROBLAST GROWTH FACTOR RECEPTOR SIGNALING PATHWAY	1.21663	0.161186
FORMATION OF PRIMARY GERM LAYER	1.21571	0.162032
CARDIAC EPITHELIAL TO MESENCHYMAL TRANSITION	1.21566	0.162059
MITOCHONDRIAL RESPIRATORY CHAIN COMPLEX ASSEMBLY	1.21515	0.162539
DEVELOPMENTAL GROWTH INVOLVED IN MORPHOGENESIS	1.21462	0.163019
NEGATIVE REGULATION OF ALPHA BETA T CELL ACTIVATION	1.21458	0.163051
RESPONSE TO VITAMIN	1.21405	0.16354
GLUTATHIONE METABOLIC PROCESS	1.21388	0.163684
STEROL HOMEOSTASIS	1.21363	0.163914
PHOSPHOLIPID METABOLIC PROCESS	1.2116	0.165867
DEVELOPMENTAL GROWTH	1.21149	0.165978
NEGATIVE REGULATION OF DEFENSE RESPONSE	1.21093	0.16651
PINOCYTOSIS	1.21001	0.167361
RESPONSE TO CORTICOSTEROID	1.20979	0.16756
MUSCLE CELL DEVELOPMENT	1.20962	0.167719
MITOCHONDRIAL ELECTRON TRANSPORT CYTOCHROME C TO OXYGEN	1.20954	0.167794
VASCULAR TRANSPORT	1.20894	0.168367
NEGATIVE REGULATION OF PROTEOLYSIS	1.20879	0.168525
PHAGOSOME MATURATION	1.20867	0.168635
NEGATIVE REGULATION OF MUSCLE CELL APOPTOTIC PROCESS	1.20852	0.168775
EPIDERMIS MORPHOGENESIS	1.20836	0.168926
ENSHEATHMENT OF NEURONS	1.20815	0.169122
POSITIVE REGULATION OF TRANSMEMBRANE TRANSPORT	1.20778	0.169455
REGULATION OF ACUTE INFLAMMATORY RESPONSE	1.20623	0.170902
BRANCHING INVOLVED IN SALIVARY GLAND MORPHOGENESIS	1.2062	0.170931
ACTOMYOSIN STRUCTURE ORGANIZATION	1.20586	0.171265
EYE PHOTORECEPTOR CELL DIFFERENTIATION	1.20565	0.17146
REGULATION OF NITRIC OXIDE SYNTHASE ACTIVITY	1.20544	0.171651
EXCRETION	1.20497	0.172097
LIPID HOMEOSTASIS	1.20394	0.173128
POSITIVE REGULATION OF CARTILAGE DEVELOPMENT	1.20282	0.174176
REGULATION OF CD4 POSITIVE ALPHA BETA T CELL DIFFERENTIATION	1.20267	0.174333
ORGANIC HYDROXY COMPOUND TRANSPORT	1.20246	0.174536
NEGATIVE REGULATION OF AMYLOID PRECURSOR PROTEIN CATABOLIC PROCESS	1.20225	0.174753
REGULATION OF MYELOID CELL APOPTOTIC PROCESS	1.20213	0.174853
POSITIVE REGULATION OF GRANULOCYTE CHEMOTAXIS	1.20206	0.174917
REGULATION OF FATTY ACID METABOLIC PROCESS	1.20192	0.175045
REGULATION OF ACTOMYOSIN STRUCTURE ORGANIZATION	1.20191	0.175063
TISSUE MORPHOGENESIS	1.20176	0.175198
STRIATED MUSCLE ADAPTATION	1.20153	0.175427
CELLULAR RESPONSE TO CADMIUM ION	1.20136	0.175596
PROSTANOID BIOSYNTHETIC PROCESS	1.20109	0.175847
I KAPPAB KINASE NF KAPPAB SIGNALING	1.20067	0.176267
SEGMENTATION	1.1992	0.177717
CLATHRIN DEPENDENT ENDOCYTOSIS	1.19917	0.177738
CYTOKINE PRODUCTION INVOLVED IN IMMUNE RESPONSE	1.19881	0.178099
RESPONSE TO DOPAMINE	1.19855	0.178345
CELLULAR BIOGENIC AMINE METABOLIC PROCESS	1.19794	0.178993
ORGANIC ACID TRANSPORT	1.19763	0.179318
NEGATIVE REGULATION OF TRANSPORTER ACTIVITY	1.19758	0.17937
REGULATION OF STEROID BIOSYNTHETIC PROCESS	1.19733	0.17962
EAR MORPHOGENESIS	1.1968	0.180148
NEGATIVE REGULATION OF REPRODUCTIVE PROCESS	1.19647	0.18047
NUCLEOSIDE BISPHOSPHATE METABOLIC PROCESS	1.19584	0.181116
TYPE 2 IMMUNE RESPONSE	1.19577	0.18118
CELLULAR CARBOHYDRATE METABOLIC PROCESS	1.19504	0.181902
REGULATION OF HORMONE LEVELS	1.19438	0.182561
LAMELLIPODIUM ORGANIZATION	1.19419	0.18276
RESPONSE TO RETINOIC ACID	1.19413	0.182819
CARDIAC MUSCLE CELL DIFFERENTIATION	1.19381	0.183156
MODULATION BY SYMBIONT OF ENTRY INTO HOST	1.19357	0.183404
REGULATION OF EPITHELIAL TO MESENCHYMAL TRANSITION	1.19246	0.184499
ENDOPLASMIC RETICULUM CALCIUM ION HOMEOSTASIS	1.19246	0.184501
SMALL MOLECULE BIOSYNTHETIC PROCESS	1.19246	0.184507
PLASMA MEMBRANE ORGANIZATION	1.19193	0.185084
DEFENSE RESPONSE TO GRAM NEGATIVE BACTERIUM	1.19186	0.185166
CELLULAR RESPONSE TO VITAMIN D	1.19117	0.185886
CELLULAR KETONE METABOLIC PROCESS	1.19116	0.185892
NEGATIVE REGULATION OF LEUKOCYTE PROLIFERATION	1.19091	0.186161
REGULATION OF MUSCLE ORGAN DEVELOPMENT	1.19076	0.186301
REGULATION OF EPITHELIAL CELL DIFFERENTIATION	1.18885	0.188256
REGULATION OF SMAD PROTEIN SIGNAL TRANSDUCTION	1.18847	0.188639
FACE DEVELOPMENT	1.18841	0.188714
BONE RESORPTION	1.18778	0.189381
POSITIVE REGULATION OF ERBB SIGNALING PATHWAY	1.18733	0.189823
POSITIVE REGULATION OF WNT SIGNALING PATHWAY	1.18708	0.190095
METAL ION EXPORT	1.18686	0.190305
BLOOD VESSEL REMODELING	1.18672	0.190483
POSITIVE REGULATION OF ANIMAL ORGAN MORPHOGENESIS	1.18582	0.191421
REGULATION OF CELLULAR RESPONSE TO INSULIN STIMULUS	1.18517	0.192055
REGULATION OF HORMONE METABOLIC PROCESS	1.18469	0.192565
REGULATION OF MONOOXYGENASE ACTIVITY	1.18437	0.192909
ELECTRON TRANSPORT CHAIN	1.18275	0.194629
REGULATION OF RHO PROTEIN SIGNAL TRANSDUCTION	1.18233	0.195099
REGULATION OF B CELL MEDIATED IMMUNITY	1.18214	0.195319
NEGATIVE REGULATION OF OSSIFICATION	1.18182	0.19567
REGULATION OF SODIUM ION TRANSPORT	1.18164	0.195842
RESPIRATORY ELECTRON TRANSPORT CHAIN	1.181	0.196507
REGULATION OF ANOIKIS	1.18066	0.196856
NEURAL CREST CELL DIFFERENTIATION	1.18051	0.197012
SMOOTHENED SIGNALING PATHWAY	1.18019	0.197339
NEGATIVE REGULATION OF AXON EXTENSION	1.18016	0.197376
CELLULAR RESPONSE TO OSMOTIC STRESS	1.17965	0.197903
DOPAMINERGIC NEURON DIFFERENTIATION	1.17926	0.198321
NEGATIVE REGULATION OF GROWTH	1.17888	0.198739
FOREBRAIN DEVELOPMENT	1.17847	0.199166
POSITIVE REGULATION OF PEPTIDYL SERINE PHOSPHORYLATION	1.17835	0.199301
ROOF OF MOUTH DEVELOPMENT	1.17823	0.19941
METANEPHROS DEVELOPMENT	1.17778	0.199894
NEUROMUSCULAR PROCESS	1.17745	0.200256
GLYCEROPHOSPHOLIPID METABOLIC PROCESS	1.17734	0.200364
POSITIVE REGULATION OF TRANSPORTER ACTIVITY	1.17567	0.202143
PEROXISOMAL TRANSPORT	1.1754	0.202437
ACTIVATION OF CYSTEINE TYPE ENDOPEPTIDASE ACTIVITY INVOLVED IN APOPTOTIC PROCESS	1.17434	0.203584
POSITIVE REGULATION OF RELEASE OF SEQUESTERED CALCIUM ION INTO CYTOSOL	1.17425	0.203683
RESPIRATORY SYSTEM PROCESS	1.17408	0.203898
MEMBRANE PROTEIN ECTODOMAIN PROTEOLYSIS	1.174	0.20398
PEROXISOMAL MEMBRANE TRANSPORT	1.17358	0.204434
NEGATIVE REGULATION OF LYMPHOCYTE DIFFERENTIATION	1.17355	0.204465
ENERGY HOMEOSTASIS	1.1731	0.204928
CELLULAR RESPONSE TO AMYLOID BETA	1.17304	0.204983
CELLULAR RESPONSE TO ORGANIC CYCLIC COMPOUND	1.17277	0.205302
MIDBRAIN DEVELOPMENT	1.17194	0.206232
NEGATIVE REGULATION OF BINDING	1.17162	0.206588
REGULATION OF OXIDATIVE STRESS INDUCED INTRINSIC APOPTOTIC SIGNALING PATHWAY	1.17161	0.206594
REGULATION OF NEURONAL SYNAPTIC PLASTICITY	1.17143	0.206786
REGULATION OF CALCIUM ION TRANSMEMBRANE TRANSPORT	1.17086	0.20741
REGULATION OF RESPONSE TO REACTIVE OXYGEN SPECIES	1.17055	0.207754
REGULATION OF OSTEOCLAST DIFFERENTIATION	1.16977	0.208599
REGULATION OF CHOLESTEROL EFFLUX	1.16938	0.209029
INCLUSION BODY ASSEMBLY	1.16884	0.209588
GLYCEROLIPID METABOLIC PROCESS	1.16847	0.209994
FATTY ACID TRANSPORT	1.16815	0.210357
IMMUNOGLOBULIN PRODUCTION INVOLVED IN IMMUNOGLOBULIN MEDIATED IMMUNE RESPONSE	1.16811	0.210397
NEGATIVE REGULATION OF OXIDATIVE STRESS INDUCED CELL DEATH	1.16786	0.210668
POSITIVE REGULATION OF VASCULAR ASSOCIATED SMOOTH MUSCLE CELL PROLIFERATION	1.16784	0.210691
POSITIVE REGULATION OF NUCLEOCYTOPLASMIC TRANSPORT	1.16734	0.211235
RHYTHMIC BEHAVIOR	1.1667	0.211994
PROSTANOID METABOLIC PROCESS	1.1663	0.212424
RESPONSE TO CALCIUM ION	1.16619	0.212541
RESPONSE TO ACID CHEMICAL	1.16511	0.213752
REGULATION OF TRANS SYNAPTIC SIGNALING	1.16501	0.213874
REPRODUCTIVE BEHAVIOR	1.16498	0.213904
POSITIVE REGULATION OF T HELPER CELL DIFFERENTIATION	1.16498	0.213904
REGULATION OF SYNAPTIC PLASTICITY	1.16487	0.214014
REGULATION OF PROTEIN SERINE THREONINE KINASE ACTIVITY	1.16483	0.214059
HEART MORPHOGENESIS	1.16451	0.214397
NEGATIVE REGULATION OF FAT CELL DIFFERENTIATION	1.16449	0.214426
ENDOTHELIAL CELL DEVELOPMENT	1.16404	0.214918
CENTRAL NERVOUS SYSTEM NEURON DEVELOPMENT	1.16387	0.215096
OLIGOSACCHARIDE METABOLIC PROCESS	1.16326	0.215824
GLIAL CELL DIFFERENTIATION	1.16307	0.216055
NEGATIVE REGULATION OF NF KAPPAB TRANSCRIPTION FACTOR ACTIVITY	1.16279	0.21638
REGULATION OF G PROTEIN COUPLED RECEPTOR SIGNALING PATHWAY	1.16235	0.216886
CELLULAR RESPONSE TO LIPID	1.16219	0.217062
KETONE BIOSYNTHETIC PROCESS	1.16217	0.21708
EXOCRINE SYSTEM DEVELOPMENT	1.16168	0.217657
POSITIVE REGULATION OF EXOCYTOSIS	1.16147	0.217887
POSITIVE REGULATION OF PROTEASOMAL UBIQUITIN DEPENDENT PROTEIN CATABOLIC PROCESS	1.16083	0.218607
HINDLIMB MORPHOGENESIS	1.16067	0.21879
CELLULAR RESPONSE TO CHEMICAL STRESS	1.1604	0.219112
AMINE BIOSYNTHETIC PROCESS	1.16038	0.219129
POSITIVE REGULATION OF NEUROGENESIS	1.16038	0.219135
HEART VALVE DEVELOPMENT	1.15902	0.220724
MOTOR NEURON AXON GUIDANCE	1.15891	0.220854
REGULATION OF CELL PROJECTION ORGANIZATION	1.1588	0.22098
NEGATIVE REGULATION OF PROTEIN SERINE THREONINE KINASE ACTIVITY	1.15648	0.223653
NEUROTROPHIN SIGNALING PATHWAY	1.15598	0.224237
CELLULAR RESPONSE TO DRUG	1.15552	0.224792
POSITIVE REGULATION OF LIPID STORAGE	1.15391	0.226662
ORGAN GROWTH	1.15377	0.226819
FEMALE SEX DIFFERENTIATION	1.15377	0.226827
MEMBRANE LIPID CATABOLIC PROCESS	1.15314	0.227596
SENSORY PERCEPTION OF LIGHT STIMULUS	1.15284	0.227945
PHOSPHOLIPID DEPHOSPHORYLATION	1.15276	0.228048
CELLULAR RESPIRATION	1.15275	0.228063
NEGATIVE REGULATION OF TOLL LIKE RECEPTOR SIGNALING PATHWAY	1.15259	0.228262
REGULATION OF SUPRAMOLECULAR FIBER ORGANIZATION	1.15252	0.228343
PROTEIN LOCALIZATION TO SYNAPSE	1.15252	0.228343
NEGATIVE REGULATION OF PHOSPHORYLATION	1.15242	0.228467
POSITIVE REGULATION OF DEVELOPMENTAL GROWTH	1.1524	0.228482
ADRENERGIC RECEPTOR SIGNALING PATHWAY	1.15238	0.228507
EMBRYONIC DIGESTIVE TRACT DEVELOPMENT	1.15229	0.228604
STEROID BIOSYNTHETIC PROCESS	1.15213	0.228817
MESENCHYMAL CELL PROLIFERATION	1.15183	0.22915
REGULATION OF T HELPER CELL DIFFERENTIATION	1.15173	0.22926
ESTABLISHMENT OF ENDOTHELIAL BARRIER	1.15159	0.229422
NEPHRON MORPHOGENESIS	1.15136	0.22969
PROTEIN AUTOPHOSPHORYLATION	1.14993	0.231361
NEGATIVE REGULATION OF CALCIUM MEDIATED SIGNALING	1.14955	0.231804
ESTABLISHMENT OF TISSUE POLARITY	1.14953	0.231829
PURINE NUCLEOSIDE MONOPHOSPHATE BIOSYNTHETIC PROCESS	1.14896	0.232537
TERPENOID METABOLIC PROCESS	1.14886	0.232684
REGULATION OF MITOCHONDRIAL MEMBRANE POTENTIAL	1.14791	0.233847
CELLULAR RESPONSE TO FATTY ACID	1.14788	0.233894
REGULATION OF WNT SIGNALING PATHWAY	1.14777	0.234025
REGULATION OF APOPTOTIC SIGNALING PATHWAY	1.14733	0.234583
CELLULAR RESPONSE TO RETINOIC ACID	1.14661	0.235465
POSITIVE REGULATION OF DNA RECOMBINATION	1.14566	0.236615
REGULATION OF NERVOUS SYSTEM PROCESS	1.1453	0.237061
CELLULAR COMPONENT MORPHOGENESIS	1.14483	0.237677
POSITIVE REGULATION OF SIGNAL TRANSDUCTION BY P53 CLASS MEDIATOR	1.14436	0.238247
REGULATION OF CELL MORPHOGENESIS	1.14428	0.238339
POSITIVE REGULATION OF NEUTROPHIL MIGRATION	1.14327	0.239554
MITOCHONDRIAL ELECTRON TRANSPORT NADH TO UBIQUINONE	1.14275	0.240192
CANONICAL WNT SIGNALING PATHWAY	1.1421	0.241052
REGULATION OF CHONDROCYTE DIFFERENTIATION	1.14098	0.242492
CELLULAR RESPONSE TO INORGANIC SUBSTANCE	1.14019	0.2435
PEPTIDYL TYROSINE DEPHOSPHORYLATION	1.1396	0.244229
POSITIVE REGULATION OF MUSCLE CELL DIFFERENTIATION	1.13951	0.244341
SENSORY PERCEPTION	1.13943	0.24443
STEROID HORMONE BIOSYNTHETIC PROCESS	1.13928	0.244592
T CELL RECEPTOR SIGNALING PATHWAY	1.1386	0.245435
FC EPSILON RECEPTOR SIGNALING PATHWAY	1.1386	0.245435
POSITIVE REGULATION OF ATP METABOLIC PROCESS	1.13849	0.245561
POSITIVE REGULATION OF CARDIAC MUSCLE CELL PROLIFERATION	1.13833	0.245783
EMBRYONIC ORGAN MORPHOGENESIS	1.13783	0.246409
VERY LONG CHAIN FATTY ACID METABOLIC PROCESS	1.13751	0.246793
SYNAPTIC VESICLE EXOCYTOSIS	1.13747	0.246842
PROSTATE GLAND MORPHOGENESIS	1.13741	0.246917
LUNG ALVEOLUS DEVELOPMENT	1.13673	0.247733
REGULATION OF SMALL MOLECULE METABOLIC PROCESS	1.13645	0.24809
ENTRY INTO HOST	1.13619	0.248449
RESPONSE TO HYPEROXIA	1.13563	0.249186
RESPONSE TO INORGANIC SUBSTANCE	1.13539	0.24949
REGULATION OF OSTEOBLAST DIFFERENTIATION	1.13458	0.250505
REGULATION OF RELEASE OF CYTOCHROME C FROM MITOCHONDRIA	1.13456	0.250525
HORMONE TRANSPORT	1.13456	0.250526
LIPID LOCALIZATION	1.13375	0.251569
CARDIAC MUSCLE TISSUE MORPHOGENESIS	1.13241	0.253322
HORMONE BIOSYNTHETIC PROCESS	1.1314	0.254615
NEURON PROJECTION EXTENSION	1.13059	0.255662
RESPONSE TO NERVE GROWTH FACTOR	1.13007	0.25635
FATTY ACID DERIVATIVE BIOSYNTHETIC PROCESS	1.12924	0.25744
DETECTION OF BIOTIC STIMULUS	1.1292	0.257491
REGULATION OF CELLULAR CARBOHYDRATE METABOLIC PROCESS	1.12892	0.257855
NEGATIVE REGULATION OF RECEPTOR SIGNALING PATHWAY VIA JAK STAT	1.12848	0.258431
REGULATION OF PROTEIN AUTOPHOSPHORYLATION	1.12842	0.25851
POSITIVE REGULATION OF PROTEIN SERINE THREONINE KINASE ACTIVITY	1.12792	0.259167
REGULATION OF CELLULAR COMPONENT SIZE	1.1277	0.259448
NEGATIVE REGULATION OF OSTEOCLAST DIFFERENTIATION	1.12716	0.260148
PROSTATE GLAND DEVELOPMENT	1.12713	0.260186
REGULATION OF DNA BINDING	1.12588	0.261837
PROTEIN PROCESSING	1.1251	0.262863
PHOSPHOLIPID TRANSPORT	1.12501	0.262991
INTERLEUKIN 7 MEDIATED SIGNALING PATHWAY	1.12498	0.263022
NEGATIVE REGULATION OF PROTEIN BINDING	1.12351	0.264911
NEGATIVE REGULATION OF B CELL ACTIVATION	1.12234	0.266465
ACTIN POLYMERIZATION OR DEPOLYMERIZATION	1.12222	0.266644
REGULATION OF PEPTIDE SECRETION	1.12171	0.267301
RESPONSE TO OXIDATIVE STRESS	1.1208	0.268468
DIOL BIOSYNTHETIC PROCESS	1.12063	0.268693
REGULATION OF HEART RATE	1.11975	0.269842
ANTIGEN PROCESSING AND PRESENTATION OF PEPTIDE OR POLYSACCHARIDE ANTIGEN VIA MHC CLASS II	1.11919	0.270593
CARBOXYLIC ACID TRANSPORT	1.119	0.270842
REGULATION OF ACTIN FILAMENT LENGTH	1.11894	0.270921
SEMAPHORIN PLEXIN SIGNALING PATHWAY	1.11786	0.272393
NEGATIVE REGULATION OF CATALYTIC ACTIVITY	1.11775	0.272536
MULTICELLULAR ORGANISM GROWTH	1.11768	0.27263
LENS DEVELOPMENT IN CAMERA TYPE EYE	1.11732	0.273092
FOLIC ACID CONTAINING COMPOUND METABOLIC PROCESS	1.11621	0.274568
PEPTIDE HORMONE SECRETION	1.11579	0.275164
PEPTIDYL THREONINE DEPHOSPHORYLATION	1.11536	0.275762
TRABECULA MORPHOGENESIS	1.11498	0.276294
CARTILAGE DEVELOPMENT INVOLVED IN ENDOCHONDRAL BONE MORPHOGENESIS	1.11483	0.276483
MYELOID LEUKOCYTE CYTOKINE PRODUCTION	1.11461	0.276816
CELLULAR MODIFIED AMINO ACID BIOSYNTHETIC PROCESS	1.11304	0.278917
PHOSPHATIDYLINOSITOL BIOSYNTHETIC PROCESS	1.11286	0.279128
ANTIGEN PROCESSING AND PRESENTATION OF PEPTIDE ANTIGEN	1.11253	0.279585
REGULATION OF EXTRINSIC APOPTOTIC SIGNALING PATHWAY IN ABSENCE OF LIGAND	1.11246	0.27969
NEGATIVE REGULATION OF NEURON DEATH	1.11223	0.280007
PH REDUCTION	1.11081	0.281923
SARCOPLASMIC RETICULUM CALCIUM ION TRANSPORT	1.11074	0.282023
REGULATION OF PROTEIN EXPORT FROM NUCLEUS	1.11043	0.282459
REGULATION OF NEUROGENESIS	1.11002	0.283019
LUNG EPITHELIUM DEVELOPMENT	1.10995	0.283121
POSITIVE REGULATION OF CANONICAL WNT SIGNALING PATHWAY	1.10861	0.284954
PLACENTA BLOOD VESSEL DEVELOPMENT	1.10784	0.28611
OXIDATIVE PHOSPHORYLATION	1.10679	0.287568
REGULATION OF CELL SIZE	1.10615	0.28849
BILE ACID METABOLIC PROCESS	1.10608	0.288586
RESPONSE TO INTERLEUKIN 1	1.10507	0.289996
POSITIVE REGULATION OF CYTOKINE PRODUCTION INVOLVED IN IMMUNE RESPONSE	1.1047	0.290492
CELL SURFACE RECEPTOR SIGNALING PATHWAY INVOLVED IN CELL CELL SIGNALING	1.10411	0.291352
CARBOHYDRATE DERIVATIVE BIOSYNTHETIC PROCESS	1.10353	0.292165
RENAL TUBULE DEVELOPMENT	1.10288	0.293067
REGULATION OF MITOCHONDRIAL GENE EXPRESSION	1.10271	0.29331
NEGATIVE REGULATION OF TRANSMEMBRANE TRANSPORT	1.1027	0.293312
REGULATION OF MYOTUBE DIFFERENTIATION	1.10232	0.293849
REGULATION OF FATTY ACID BIOSYNTHETIC PROCESS	1.10193	0.294404
NEUROBLAST PROLIFERATION	1.10132	0.295259
NEGATIVE REGULATION OF CELL GROWTH	1.10109	0.295593
RESPONSE TO STEROL DEPLETION	1.10088	0.295893
EMBRYONIC HEART TUBE MORPHOGENESIS	1.10054	0.296398
POSITIVE REGULATION OF PROTEIN BINDING	1.09991	0.297286
CARDIAC MUSCLE TISSUE DEVELOPMENT	1.09979	0.297466
FIBROBLAST PROLIFERATION	1.09976	0.297502
REGULATION OF GROWTH	1.09968	0.297623
NEGATIVE REGULATION OF SMALL GTPASE MEDIATED SIGNAL TRANSDUCTION	1.09894	0.298697
VESICLE FUSION TO PLASMA MEMBRANE	1.09889	0.298757
CELL CELL SIGNALING BY WNT	1.09875	0.298943
NEGATIVE REGULATION OF REACTIVE OXYGEN SPECIES METABOLIC PROCESS	1.09869	0.299052
EMBRYONIC HEART TUBE DEVELOPMENT	1.09864	0.29912
REGULATION OF CARBOHYDRATE METABOLIC PROCESS	1.09845	0.299403
NEGATIVE REGULATION OF INTRACELLULAR SIGNAL TRANSDUCTION	1.0982	0.299765
PURINE CONTAINING COMPOUND METABOLIC PROCESS	1.09779	0.300352
POSITIVE REGULATION OF RESPONSE TO CYTOKINE STIMULUS	1.09741	0.300882
INSULIN SECRETION	1.09702	0.301457
POSITIVE REGULATION OF CARBOHYDRATE METABOLIC PROCESS	1.09693	0.301582
DEVELOPMENTAL INDUCTION	1.09667	0.301949
POSITIVE REGULATION OF ACTIN FILAMENT POLYMERIZATION	1.09659	0.302059
TELENCEPHALON DEVELOPMENT	1.09578	0.303166
PATTERN SPECIFICATION PROCESS	1.09528	0.303889
VISUAL BEHAVIOR	1.09509	0.304199
POSITIVE REGULATION OF T CELL MEDIATED IMMUNITY	1.095	0.304312
SMOOTH MUSCLE CELL MIGRATION	1.09487	0.304494
VESICLE CARGO LOADING	1.0946	0.304904
CILIUM OR FLAGELLUM DEPENDENT CELL MOTILITY	1.09359	0.306391
RESPONSE TO MECHANICAL STIMULUS	1.09325	0.30688
TOR SIGNALING	1.09306	0.307151
ANATOMICAL STRUCTURE MATURATION	1.09285	0.307454
REGULATION OF TYPE 2 IMMUNE RESPONSE	1.09284	0.307459
RESPONSE TO OSMOTIC STRESS	1.09231	0.308196
POLYSACCHARIDE CATABOLIC PROCESS	1.09207	0.308541
ENDOCRINE SYSTEM DEVELOPMENT	1.09179	0.308936
POSITIVE REGULATION OF TOLL LIKE RECEPTOR SIGNALING PATHWAY	1.09178	0.308947
REGULATION OF NUCLEOCYTOPLASMIC TRANSPORT	1.09106	0.310001
REGULATION OF INTRINSIC APOPTOTIC SIGNALING PATHWAY	1.09047	0.310849
RESPONSE TO PEPTIDE	1.09037	0.311017
REGULATION OF NEURAL PRECURSOR CELL PROLIFERATION	1.08961	0.312116
RELEASE OF CYTOCHROME C FROM MITOCHONDRIA	1.08935	0.312498
AGING	1.08923	0.312684
ANTERIOR POSTERIOR AXIS SPECIFICATION	1.08736	0.315455
REGULATION OF NEURON PROJECTION REGENERATION	1.08684	0.316224
PROTEIN O LINKED GLYCOSYLATION	1.08648	0.316768
EPITHELIAL TUBE MORPHOGENESIS	1.08641	0.316869
POSITIVE REGULATION OF EPITHELIAL CELL DIFFERENTIATION	1.08597	0.317574
REGULATION OF INTRINSIC APOPTOTIC SIGNALING PATHWAY BY P53 CLASS MEDIATOR	1.0856	0.318093
FC RECEPTOR SIGNALING PATHWAY	1.08543	0.318343
NEGATIVE REGULATION OF NEURON APOPTOTIC PROCESS	1.08536	0.31843
ACTION POTENTIAL	1.08492	0.31907
CELL PART MORPHOGENESIS	1.08461	0.319531
MYOTUBE CELL DEVELOPMENT	1.08378	0.320733
ORGANOPHOSPHATE BIOSYNTHETIC PROCESS	1.08363	0.320987
NOTCH SIGNALING PATHWAY	1.08313	0.321766
GLIAL CELL DEVELOPMENT	1.08133	0.324449
LONG CHAIN FATTY ACYL COA METABOLIC PROCESS	1.08049	0.325799
AORTA MORPHOGENESIS	1.0799	0.326688
REGULATION OF VASCULAR PERMEABILITY	1.07958	0.3272
REGULATION OF ACTIN NUCLEATION	1.07886	0.328267
DETECTION OF ABIOTIC STIMULUS	1.07858	0.328692
MATING	1.0783	0.329099
MORPHOGENESIS OF AN EPITHELIUM	1.07793	0.329666
PEPTIDE SECRETION	1.07779	0.329871
ACTIVATION OF GTPASE ACTIVITY	1.07663	0.331635
PORE COMPLEX ASSEMBLY	1.0758	0.332918
POSITIVE REGULATION OF TRANSMEMBRANE RECEPTOR PROTEIN SERINE THREONINE KINASE SIGNALING PATHWAY	1.07522	0.333801
POSITIVE REGULATION OF MONOOXYGENASE ACTIVITY	1.0751	0.333986
INORGANIC ANION TRANSPORT	1.07504	0.334097
REGULATION OF MEMBRANE POTENTIAL	1.07486	0.33437
FOREBRAIN CELL MIGRATION	1.0748	0.334464
POSITIVE REGULATION OF TOR SIGNALING	1.07476	0.334531
SULFUR AMINO ACID METABOLIC PROCESS	1.07475	0.334551
CELLULAR RESPONSE TO TOXIC SUBSTANCE	1.07465	0.334713
RESPONSE TO REACTIVE OXYGEN SPECIES	1.07447	0.334967
NEGATIVE REGULATION OF SIGNALING RECEPTOR ACTIVITY	1.07405	0.335622
REGULATION OF MUSCLE SYSTEM PROCESS	1.07398	0.33572
GLUTAMATE RECEPTOR SIGNALING PATHWAY	1.07354	0.336419
REGULATION OF RAS PROTEIN SIGNAL TRANSDUCTION	1.07287	0.337392
NEGATIVE REGULATION OF ENDOPLASMIC RETICULUM STRESS INDUCED INTRINSIC APOPTOTIC SIGNALING PATHWAY	1.07259	0.337828
REGULATION OF TRIGLYCERIDE METABOLIC PROCESS	1.07231	0.338271
REGULATION OF DEVELOPMENTAL GROWTH	1.07201	0.338736
NEGATIVE REGULATION OF SIGNAL TRANSDUCTION BY P53 CLASS MEDIATOR	1.07153	0.339447
GPI ANCHOR METABOLIC PROCESS	1.07136	0.339728
POSITIVE REGULATION OF CALCIUM ION TRANSMEMBRANE TRANSPORT	1.07089	0.340492
ERYTHROCYTE HOMEOSTASIS	1.07075	0.340713
REGULATION OF PROTEIN LOCALIZATION TO PLASMA MEMBRANE	1.07045	0.341176
ENERGY DERIVATION BY OXIDATION OF ORGANIC COMPOUNDS	1.06982	0.342098
DENDRITIC SPINE MORPHOGENESIS	1.06948	0.342617
CARDIAC CONDUCTION	1.06931	0.34288
POSITIVE REGULATION OF EXTRACELLULAR MATRIX ORGANIZATION	1.06894	0.343455
REGULATION OF EXTENT OF CELL GROWTH	1.0679	0.345028
NEURAL PRECURSOR CELL PROLIFERATION	1.06778	0.34522
HORMONE METABOLIC PROCESS	1.0666	0.347111
NEGATIVE REGULATION OF SYNAPTIC TRANSMISSION	1.06646	0.347328
PROTEIN KINASE A SIGNALING	1.06616	0.347793
LIPOPROTEIN METABOLIC PROCESS	1.06568	0.348533
ANTIMICROBIAL HUMORAL IMMUNE RESPONSE MEDIATED BY ANTIMICROBIAL PEPTIDE	1.06523	0.349255
SUBSTRATE ADHESION DEPENDENT CELL SPREADING	1.06433	0.350604
FATTY ACID BETA OXIDATION	1.06374	0.351528
POSITIVE REGULATION OF PHOSPHOPROTEIN PHOSPHATASE ACTIVITY	1.06372	0.351552
RECEPTOR METABOLIC PROCESS	1.06356	0.351807
REGULATION OF BONE REMODELING	1.06279	0.353032
FORELIMB MORPHOGENESIS	1.06251	0.353466
LIPID TRANSLOCATION	1.0619	0.354439
RESPONSE TO TRANSFORMING GROWTH FACTOR BETA	1.06179	0.354615
SPINAL CORD DEVELOPMENT	1.06178	0.35463
EMBRYONIC MORPHOGENESIS	1.06156	0.354957
RESPONSE TO VIRUS	1.06145	0.355145
ANIMAL ORGAN MATURATION	1.06072	0.35627
LIPOPROTEIN BIOSYNTHETIC PROCESS	1.05949	0.358213
POSITIVE REGULATION OF UBIQUITIN DEPENDENT PROTEIN CATABOLIC PROCESS	1.05942	0.358343
POSITIVE REGULATION OF GROWTH	1.05925	0.358619
PROGRAMMED NECROTIC CELL DEATH	1.05816	0.36034
POSITIVE REGULATION OF BLOOD CIRCULATION	1.0577	0.361088
REGULATION OF HEART RATE BY CARDIAC CONDUCTION	1.05715	0.361951
POSITIVE REGULATION OF MYELOID CELL DIFFERENTIATION	1.0557	0.364273
PROTEIN TETRAMERIZATION	1.0557	0.364282
AMINO ACID TRANSPORT	1.05548	0.364634
AUTONOMIC NERVOUS SYSTEM DEVELOPMENT	1.05547	0.364649
MYELOID CELL DEVELOPMENT	1.05543	0.364718
REGULATION OF PEPTIDYL SERINE PHOSPHORYLATION	1.05516	0.365156
RESPONSE TO ESTRADIOL	1.05401	0.367012
POSITIVE REGULATION OF NITRIC OXIDE METABOLIC PROCESS	1.05213	0.370102
COCHLEA DEVELOPMENT	1.05187	0.370526
REGULATION OF PEPTIDE HORMONE SECRETION	1.05146	0.3712
ACTIN FILAMENT BASED TRANSPORT	1.05065	0.372481
VITAMIN TRANSPORT	1.05039	0.372914
INTERLEUKIN 1 MEDIATED SIGNALING PATHWAY	1.0502	0.373208
BILE ACID BIOSYNTHETIC PROCESS	1.05003	0.373498
SEMI LUNAR VALVE DEVELOPMENT	1.04985	0.373791
REGULATION OF EMBRYONIC DEVELOPMENT	1.04984	0.373819
CELLULAR RESPONSE TO HORMONE STIMULUS	1.04843	0.376152
CARDIOCYTE DIFFERENTIATION	1.04755	0.377578
PHOSPHOLIPID BIOSYNTHETIC PROCESS	1.04642	0.379409
PHOTORECEPTOR CELL DEVELOPMENT	1.0463	0.379597
REGULATION OF MULTICELLULAR ORGANISM GROWTH	1.04606	0.379997
HEAD DEVELOPMENT	1.04561	0.380699
MUSCLE CELL APOPTOTIC PROCESS	1.04489	0.381849
DICARBOXYLIC ACID METABOLIC PROCESS	1.04405	0.383216
ORGANOPHOSPHATE ESTER TRANSPORT	1.04375	0.383712
NEGATIVE REGULATION OF KINASE ACTIVITY	1.04276	0.38531
NEURON RECOGNITION	1.04208	0.386432
NON MOTILE CILIUM ASSEMBLY	1.04138	0.387567
NEGATIVE REGULATION OF JNK CASCADE	1.04081	0.388494
RESPONSE TO ALCOHOL	1.04067	0.388725
ENDOCARDIAL CUSHION FORMATION	1.03918	0.39119
POSITIVE REGULATION OF NOTCH SIGNALING PATHWAY	1.03865	0.392094
POSITIVE REGULATION OF EXTRINSIC APOPTOTIC SIGNALING PATHWAY	1.03856	0.392238
VACUOLE ORGANIZATION	1.03855	0.392252
CELL MATURATION	1.03851	0.392322
AMYLOID PRECURSOR PROTEIN METABOLIC PROCESS	1.03777	0.39361
REGULATION OF PROTEIN IMPORT	1.03712	0.394703
HINDBRAIN DEVELOPMENT	1.0366	0.395587
DIGESTIVE SYSTEM PROCESS	1.03649	0.395777
CELLULAR MODIFIED AMINO ACID METABOLIC PROCESS	1.03636	0.395979
DEVELOPMENTAL MATURATION	1.03558	0.397337
REGULATION OF OXIDATIVE STRESS INDUCED CELL DEATH	1.03549	0.397485
REGULATION OF PLATELET DERIVED GROWTH FACTOR RECEPTOR SIGNALING PATHWAY	1.03495	0.398359
REGULATION OF PROGRAMMED NECROTIC CELL DEATH	1.03492	0.398408
NEGATIVE REGULATION OF T CELL PROLIFERATION	1.03487	0.398488
ANION HOMEOSTASIS	1.03425	0.399514
MALE SEX DIFFERENTIATION	1.03391	0.400063
REGULATION OF AXONOGENESIS	1.03344	0.400904
POSITIVE REGULATION OF COAGULATION	1.03302	0.401635
HEMATOPOIETIC PROGENITOR CELL DIFFERENTIATION	1.03285	0.401937
NEURON PROJECTION ORGANIZATION	1.03283	0.401965
MECHANORECEPTOR DIFFERENTIATION	1.03225	0.402975
RECEPTOR LOCALIZATION TO SYNAPSE	1.03217	0.403118
MOVEMENT IN HOST ENVIRONMENT	1.03195	0.403507
ENDOCARDIAL CUSHION DEVELOPMENT	1.03182	0.403732
REGULATION OF TOR SIGNALING	1.03114	0.404891
POSITIVE REGULATION OF TRANSCRIPTION FROM RNA POLYMERASE II PROMOTER IN RESPONSE TO STRESS	1.03104	0.405071
REGULATION OF SUBSTRATE ADHESION DEPENDENT CELL SPREADING	1.03095	0.405217
REGULATION OF CYTOSKELETON ORGANIZATION	1.03088	0.405337
REGULATION OF RECEPTOR INTERNALIZATION	1.03036	0.406206
GLYCOSYLATION	1.03014	0.406626
AEROBIC RESPIRATION	1.02894	0.408684
CEREBRAL CORTEX CELL MIGRATION	1.02818	0.410009
NEGATIVE REGULATION OF EXTRINSIC APOPTOTIC SIGNALING PATHWAY	1.02807	0.410203
METANEPHRIC NEPHRON DEVELOPMENT	1.02799	0.410348
BIOLOGICAL PROCESS INVOLVED IN INTERACTION WITH HOST	1.02661	0.412707
REGULATION OF MEMBRANE REPOLARIZATION	1.02637	0.413107
CARDIAC SEPTUM MORPHOGENESIS	1.02567	0.414313
REGULATION OF T CELL RECEPTOR SIGNALING PATHWAY	1.0252	0.415117
CELL JUNCTION ORGANIZATION	1.02506	0.415366
EYE PHOTORECEPTOR CELL DEVELOPMENT	1.02448	0.416373
AXIS SPECIFICATION	1.02438	0.416553
PEROXISOME ORGANIZATION	1.02431	0.416647
ICOSANOID TRANSPORT	1.02416	0.416925
CELLULAR RESPONSE TO PEPTIDE	1.02316	0.418601
NIK NF KAPPAB SIGNALING	1.02312	0.418686
NEGATIVE REGULATION OF HYDROLASE ACTIVITY	1.02308	0.418753
HEART DEVELOPMENT	1.0226	0.419573
RESPONSE TO TEMPERATURE STIMULUS	1.02259	0.419595
CELL FATE SPECIFICATION	1.02148	0.42153
POSITIVE REGULATION OF PROTEOLYSIS INVOLVED IN CELLULAR PROTEIN CATABOLIC PROCESS	1.02137	0.421703
ANTIGEN PROCESSING AND PRESENTATION OF EXOGENOUS PEPTIDE ANTIGEN VIA MHC CLASS I	1.02134	0.421751
EPITHELIAL CELL DIFFERENTIATION	1.02133	0.421768
GASTRULATION	1.02058	0.423064
NEGATIVE REGULATION OF NUCLEOCYTOPLASMIC TRANSPORT	1.02058	0.423073
MUSCLE CELL MIGRATION	1.02018	0.423775
CELLULAR RESPONSE TO CALCIUM ION	1.01961	0.424738
REGULATION OF DNA RECOMBINATION	1.01897	0.425847
REGULATION OF GLIAL CELL DIFFERENTIATION	1.01848	0.426703
REGULATION OF PLASMA LIPOPROTEIN PARTICLE LEVELS	1.01828	0.427049
REGULATION OF CALCIUM ION IMPORT	1.0179	0.427731
CENTRAL NERVOUS SYSTEM NEURON AXONOGENESIS	1.0179	0.427733
SCHWANN CELL DIFFERENTIATION	1.01708	0.429148
CORTICAL CYTOSKELETON ORGANIZATION	1.01685	0.429561
RESPONSE TO ISCHEMIA	1.01673	0.429771
REGULATION OF STEROL TRANSPORT	1.01672	0.429799
MORPHOGENESIS OF A POLARIZED EPITHELIUM	1.01666	0.42988
REGULATION OF KERATINOCYTE PROLIFERATION	1.01644	0.430242
CELLULAR RESPONSE TO STEROL	1.01556	0.431791
RELAXATION OF MUSCLE	1.01551	0.431853
REGULATION OF AMYLOID PRECURSOR PROTEIN CATABOLIC PROCESS	1.01518	0.432444
DENDRITIC SPINE DEVELOPMENT	1.01454	0.433531
MESONEPHRIC TUBULE MORPHOGENESIS	1.01443	0.433733
ATRIOVENTRICULAR VALVE DEVELOPMENT	1.01422	0.434141
DEVELOPMENT OF PRIMARY FEMALE SEXUAL CHARACTERISTICS	1.01391	0.43466
MYD88 DEPENDENT TOLL LIKE RECEPTOR SIGNALING PATHWAY	1.01303	0.436223
EXTRINSIC APOPTOTIC SIGNALING PATHWAY	1.01292	0.436407
FIBROBLAST GROWTH FACTOR RECEPTOR SIGNALING PATHWAY	1.01276	0.4367
POSTSYNAPSE ASSEMBLY	1.01239	0.437294
REGULATION OF CELL MORPHOGENESIS INVOLVED IN DIFFERENTIATION	1.011	0.43983
REGULATION OF DEFENSE RESPONSE TO VIRUS	1.00958	0.442345
NEGATIVE REGULATION OF PROTEIN TYROSINE KINASE ACTIVITY	1.00868	0.443945
NEGATIVE REGULATION OF STRESS ACTIVATED PROTEIN KINASE SIGNALING CASCADE	1.00699	0.447015
REGULATION OF PROTEIN CONTAINING COMPLEX ASSEMBLY	1.00699	0.447021
RESPONSE TO KETONE	1.00658	0.447766
REGULATION OF NERVOUS SYSTEM DEVELOPMENT	1.00624	0.448357
STEM CELL DIFFERENTIATION	1.00557	0.449554
NEUROTRANSMITTER UPTAKE	1.00505	0.450469
POSITIVE REGULATION OF MYELOID LEUKOCYTE DIFFERENTIATION	1.00455	0.451398
RESPONSE TO INTERLEUKIN 7	1.00453	0.451436
DETOXIFICATION	1.00409	0.452223
FEEDING BEHAVIOR	1.00408	0.452248
PHOSPHATIDYLETHANOLAMINE METABOLIC PROCESS	1.00385	0.452641
STEROL METABOLIC PROCESS	1.00374	0.452839
CELLULAR RESPONSE TO ALCOHOL	1.00366	0.452973
PROTEASOMAL UBIQUITIN INDEPENDENT PROTEIN CATABOLIC PROCESS	1.00338	0.45351
NEGATIVE REGULATION OF PHOSPHORUS METABOLIC PROCESS	1.00269	0.454692
POSITIVE REGULATION OF SMOOTHENED SIGNALING PATHWAY	1.00262	0.454817
RESPONSE TO INCREASED OXYGEN LEVELS	1.00206	0.455828
NEGATIVE REGULATION OF ALPHA BETA T CELL DIFFERENTIATION	1.00189	0.456127
ORGANELLE MEMBRANE FUSION	1.00138	0.456988
POSITIVE REGULATION OF ISOTYPE SWITCHING	1.00077	0.458109
HEART GROWTH	1.00027	0.458994
REGULATION OF PATTERN RECOGNITION RECEPTOR SIGNALING PATHWAY	0.999957	0.45955
RHO PROTEIN SIGNAL TRANSDUCTION	0.999059	0.461197
RAC PROTEIN SIGNAL TRANSDUCTION	0.997501	0.463974
MORPHOGENESIS OF A BRANCHING STRUCTURE	0.997414	0.464143
PHOSPHATIDYLSERINE METABOLIC PROCESS	0.997167	0.464594
POST TRANSLATIONAL PROTEIN MODIFICATION	0.996987	0.464915
NEGATIVE REGULATION OF ACTIN FILAMENT BUNDLE ASSEMBLY	0.99644	0.465898
ENDOCARDIAL CUSHION MORPHOGENESIS	0.995569	0.467496
AMINE TRANSPORT	0.995279	0.468022
EMBRYONIC ORGAN DEVELOPMENT	0.994499	0.469412
CELL GROWTH	0.993871	0.470517
L AMINO ACID TRANSPORT	0.993249	0.47166
CARBOHYDRATE METABOLIC PROCESS	0.991994	0.473958
PURINE CONTAINING COMPOUND BIOSYNTHETIC PROCESS	0.991716	0.474473
PROTEIN LIPID COMPLEX SUBUNIT ORGANIZATION	0.991448	0.47495
INSULIN RECEPTOR SIGNALING PATHWAY	0.991388	0.475048
EPITHELIAL CELL DEVELOPMENT	0.990438	0.476754
NEGATIVE REGULATION OF CELLULAR PROTEIN LOCALIZATION	0.990397	0.476838
ISOPRENOID METABOLIC PROCESS	0.990158	0.477306
CIRCADIAN REGULATION OF GENE EXPRESSION	0.989438	0.478644
T CELL CYTOKINE PRODUCTION	0.98904	0.479364
AORTA DEVELOPMENT	0.988929	0.479579
REGULATION OF NEUROBLAST PROLIFERATION	0.988577	0.480197
REGULATION OF CELLULAR AMINE METABOLIC PROCESS	0.986833	0.483446
CARDIAC CELL DEVELOPMENT	0.986562	0.483946
ORGANIC ACID TRANSMEMBRANE TRANSPORT	0.986456	0.484132
POSITIVE REGULATION OF CELL PROJECTION ORGANIZATION	0.986392	0.484239
ENDOCRINE HORMONE SECRETION	0.98598	0.485016
HOMOLOGOUS RECOMBINATION	0.984695	0.487326
POSITIVE REGULATION OF SUBSTRATE ADHESION DEPENDENT CELL SPREADING	0.983553	0.489457
BASEMENT MEMBRANE ORGANIZATION	0.983007	0.49044
MESONEPHROS DEVELOPMENT	0.982768	0.490885
DEVELOPMENTAL CELL GROWTH	0.981934	0.492395
BRANCHING MORPHOGENESIS OF AN EPITHELIAL TUBE	0.981884	0.492477
SPECIFICATION OF SYMMETRY	0.981579	0.493069
REGULATION OF MULTI ORGANISM PROCESS	0.981337	0.493534
EXPORT ACROSS PLASMA MEMBRANE	0.981326	0.493562
REGULATION OF CARDIOCYTE DIFFERENTIATION	0.981172	0.493834
POSITIVE REGULATION OF ERYTHROCYTE DIFFERENTIATION	0.981099	0.493978
PEPTIDYL ASPARAGINE MODIFICATION	0.979266	0.497426
RESPONSE TO INTERLEUKIN 12	0.97861	0.498662
FATTY ACID CATABOLIC PROCESS	0.978519	0.498847
RESPIRATORY GASEOUS EXCHANGE BY RESPIRATORY SYSTEM	0.977996	0.499843
REGULATION OF EXTRINSIC APOPTOTIC SIGNALING PATHWAY VIA DEATH DOMAIN RECEPTORS	0.97785	0.500143
FATTY ACID TRANSMEMBRANE TRANSPORT	0.977634	0.500555
HISTONE H4 K5 ACETYLATION	0.977615	0.500592
REGULATION OF ISOTYPE SWITCHING	0.976492	0.502665
REGULATION OF HORMONE SECRETION	0.974891	0.50564
BONE GROWTH	0.97468	0.506023
SECRETORY GRANULE ORGANIZATION	0.974166	0.506985
MYD88 INDEPENDENT TOLL LIKE RECEPTOR SIGNALING PATHWAY	0.97394	0.507412
CELLULAR LIPID CATABOLIC PROCESS	0.973887	0.507519
NEGATIVE REGULATION OF RECEPTOR SIGNALING PATHWAY VIA STAT	0.973635	0.508008
CARDIAC CHAMBER MORPHOGENESIS	0.973567	0.508146
POSITIVE REGULATION OF NERVOUS SYSTEM DEVELOPMENT	0.97341	0.508431
NEGATIVE REGULATION OF DOUBLE STRAND BREAK REPAIR VIA HOMOLOGOUS RECOMBINATION	0.972978	0.509202
REGULATION OF HAIR CYCLE	0.972813	0.509511
PROTEIN LOCALIZATION TO CELL JUNCTION	0.971786	0.511459
NEGATIVE REGULATION OF NIK NF KAPPAB SIGNALING	0.971737	0.511528
DEFENSE RESPONSE TO VIRUS	0.97068	0.513456
POSITIVE REGULATION OF CELLULAR PROTEIN CATABOLIC PROCESS	0.970352	0.514114
FIBROBLAST MIGRATION	0.970135	0.514511
VENTRICULAR CARDIAC MUSCLE CELL ACTION POTENTIAL	0.969922	0.514909
ANTIGEN PROCESSING AND PRESENTATION OF PEPTIDE ANTIGEN VIA MHC CLASS I	0.969697	0.515287
DORSAL VENTRAL NEURAL TUBE PATTERNING	0.969559	0.51557
NUCLEOSIDE PHOSPHATE CATABOLIC PROCESS	0.969517	0.51565
REGULATION OF MEMBRANE LIPID DISTRIBUTION	0.969484	0.515723
NEURON DEATH	0.968999	0.516661
KILLING OF CELLS OF OTHER ORGANISM	0.968555	0.51748
REGULATION OF RECEPTOR BINDING	0.967915	0.518672
POSITIVE REGULATION OF PROTEIN DEPHOSPHORYLATION	0.967847	0.518805
CELL REDOX HOMEOSTASIS	0.967741	0.519015
MAMMARY GLAND EPITHELIUM DEVELOPMENT	0.96665	0.521009
THIOESTER METABOLIC PROCESS	0.966172	0.521847
REGULATION OF PROTEIN MATURATION	0.966065	0.522048
GLYCEROLIPID BIOSYNTHETIC PROCESS	0.965563	0.522971
POSITIVE REGULATION OF PROTEIN CATABOLIC PROCESS	0.965052	0.523879
CELLULAR RESPONSE TO MECHANICAL STIMULUS	0.964189	0.525509
REGULATION OF PROTEIN LOCALIZATION TO CELL PERIPHERY	0.963739	0.526372
PROTEIN HOMOTETRAMERIZATION	0.963406	0.526978
POSITIVE REGULATION OF CELLULAR COMPONENT BIOGENESIS	0.963099	0.52757
REGULATION OF CALCIUM ION TRANSMEMBRANE TRANSPORTER ACTIVITY	0.962952	0.527852
POSTSYNAPSE ORGANIZATION	0.962551	0.528586
NEGATIVE REGULATION OF EXTRINSIC APOPTOTIC SIGNALING PATHWAY VIA DEATH DOMAIN RECEPTORS	0.962417	0.528842
NEGATIVE REGULATION OF INTERLEUKIN 1 PRODUCTION	0.962172	0.529283
RIBOSE PHOSPHATE BIOSYNTHETIC PROCESS	0.961794	0.530003
POSITIVE REGULATION OF CELL MORPHOGENESIS INVOLVED IN DIFFERENTIATION	0.961725	0.53014
GLYCOPROTEIN METABOLIC PROCESS	0.961024	0.531413
CELLULAR MONOVALENT INORGANIC CATION HOMEOSTASIS	0.960838	0.531752
CELLULAR RESPONSE TO ALKALOID	0.960126	0.533123
POSITIVE REGULATION OF NEURAL PRECURSOR CELL PROLIFERATION	0.959131	0.534978
VACUOLAR ACIDIFICATION	0.958429	0.536336
IMPORT ACROSS PLASMA MEMBRANE	0.958005	0.537156
NEGATIVE REGULATION OF RHO PROTEIN SIGNAL TRANSDUCTION	0.956887	0.5393
REGULATION OF MORPHOGENESIS OF A BRANCHING STRUCTURE	0.956846	0.539375
NEGATIVE REGULATION OF TRANSFERASE ACTIVITY	0.955839	0.541354
NEGATIVE REGULATION OF INTRINSIC APOPTOTIC SIGNALING PATHWAY BY P53 CLASS MEDIATOR	0.9556	0.541803
REGULATION OF SYSTEMIC ARTERIAL BLOOD PRESSURE MEDIATED BY A CHEMICAL SIGNAL	0.95523	0.542523
MULTI ORGANISM LOCALIZATION	0.955091	0.542805
MEMBRANE REPOLARIZATION	0.955068	0.54285
MITOCHONDRIAL CYTOCHROME C OXIDASE ASSEMBLY	0.954562	0.543831
REGULATION OF SPROUTING ANGIOGENESIS	0.954456	0.544018
VENTRICULAR SEPTUM MORPHOGENESIS	0.953436	0.546013
SECONDARY PALATE DEVELOPMENT	0.952978	0.546881
REGULATION OF ERYTHROCYTE DIFFERENTIATION	0.952621	0.547565
ACTIVIN RECEPTOR SIGNALING PATHWAY	0.95211	0.548528
PHOSPHOLIPID CATABOLIC PROCESS	0.951307	0.55003
RESPONSE TO DSRNA	0.950912	0.550776
PEPTIDYL GLUTAMIC ACID MODIFICATION	0.949314	0.553972
STRIATED MUSCLE CELL APOPTOTIC PROCESS	0.949014	0.554556
GENERATION OF PRECURSOR METABOLITES AND ENERGY	0.948947	0.554675
APPENDAGE MORPHOGENESIS	0.948638	0.555229
NEGATIVE REGULATION OF CATION TRANSMEMBRANE TRANSPORT	0.948527	0.555443
CELL CELL ADHESION VIA PLASMA MEMBRANE ADHESION MOLECULES	0.948007	0.556462
REGULATION OF ARP2 3 COMPLEX MEDIATED ACTIN NUCLEATION	0.947683	0.557088
ORGANELLE FUSION	0.946968	0.558417
NEURAL TUBE PATTERNING	0.946915	0.558505
RUFFLE ORGANIZATION	0.946209	0.559831
NEGATIVE REGULATION OF G PROTEIN COUPLED RECEPTOR SIGNALING PATHWAY	0.945694	0.560837
EMBRYONIC APPENDAGE MORPHOGENESIS	0.945256	0.561647
NECROPTOTIC PROCESS	0.944985	0.562142
NCRNA EXPORT FROM NUCLEUS	0.944739	0.562635
AMYLOID PRECURSOR PROTEIN CATABOLIC PROCESS	0.944505	0.563046
RHYTHMIC PROCESS	0.944392	0.563256
PHENOL CONTAINING COMPOUND METABOLIC PROCESS	0.9443	0.563426
CELL PROJECTION ASSEMBLY	0.943913	0.564195
CELLULAR ALDEHYDE METABOLIC PROCESS	0.943232	0.565513
POSITIVE REGULATION OF AXONOGENESIS	0.942097	0.567612
GLYCOPROTEIN BIOSYNTHETIC PROCESS	0.941813	0.568141
POSITIVE REGULATION OF ANION TRANSPORT	0.941806	0.568149
AMINO SUGAR METABOLIC PROCESS	0.941675	0.568399
EXOCYTIC PROCESS	0.941564	0.568606
ORGANIC ANION TRANSPORT	0.941407	0.568901
TRANSCYTOSIS	0.941296	0.56914
NEGATIVE REGULATION OF INTRINSIC APOPTOTIC SIGNALING PATHWAY IN RESPONSE TO DNA DAMAGE	0.941242	0.569235
INOSITOL PHOSPHATE MEDIATED SIGNALING	0.940908	0.569851
RESPONSE TO ESTROGEN	0.940644	0.570378
MANNOSYLATION	0.940067	0.571482
RESPONSE TO NICOTINE	0.938715	0.574042
VITAMIN METABOLIC PROCESS	0.938056	0.575278
POSITIVE REGULATION OF DEFENSE RESPONSE TO VIRUS BY HOST	0.93771	0.575928
LYMPHOID PROGENITOR CELL DIFFERENTIATION	0.937244	0.576779
GLAND DEVELOPMENT	0.936554	0.57815
RAB PROTEIN SIGNAL TRANSDUCTION	0.936477	0.578278
ORGANIC ACID CATABOLIC PROCESS	0.936308	0.578584
SENSORY PERCEPTION OF CHEMICAL STIMULUS	0.934876	0.581337
POSITIVE REGULATION OF MUSCLE CONTRACTION	0.934191	0.582694
NEGATIVE REGULATION OF VIRAL PROCESS	0.932909	0.585173
LIVER REGENERATION	0.932646	0.585674
TRANSFERRIN TRANSPORT	0.932328	0.586301
REGULATION OF DNA DAMAGE RESPONSE SIGNAL TRANSDUCTION BY P53 CLASS MEDIATOR	0.931764	0.587372
RESPONSE TO THYROID HORMONE	0.930976	0.588876
MEGAKARYOCYTE DIFFERENTIATION	0.930976	0.588876
SARCOMERE ORGANIZATION	0.930663	0.589459
MESODERM DEVELOPMENT	0.930442	0.58987
LONG TERM MEMORY	0.929124	0.592422
ESTABLISHMENT OF PROTEIN LOCALIZATION TO ENDOPLASMIC RETICULUM	0.928993	0.592669
RESPONSE TO GROWTH HORMONE	0.928575	0.593497
CALCIUM DEPENDENT CELL CELL ADHESION VIA PLASMA MEMBRANE CELL ADHESION MOLECULES	0.928198	0.594203
CARDIAC MUSCLE CELL CONTRACTION	0.92752	0.595485
POSITIVE REGULATION OF ORGANELLE ORGANIZATION	0.927343	0.595808
REGULATION OF PEPTIDE TRANSPORT	0.926878	0.596679
ORGANIC CATION TRANSPORT	0.926132	0.598093
REGULATION OF PROTEIN POLYMERIZATION	0.925595	0.59909
I KAPPAB PHOSPHORYLATION	0.925232	0.599785
POSITIVE REGULATION OF CELL DIVISION	0.922829	0.604451
NECROTIC CELL DEATH	0.922733	0.604639
VIRAL LIFE CYCLE	0.922353	0.605351
RESPONSE TO TOXIC SUBSTANCE	0.921909	0.606233
CALCINEURIN MEDIATED SIGNALING	0.92039	0.609095
RESPONSE TO STEROID HORMONE	0.919127	0.61155
LONG CHAIN FATTY ACID TRANSPORT	0.916517	0.61655
CELLULAR CARBOHYDRATE BIOSYNTHETIC PROCESS	0.916067	0.617384
FOCAL ADHESION ASSEMBLY	0.915821	0.617845
POSITIVE REGULATION OF SMOOTH MUSCLE CELL MIGRATION	0.915564	0.618315
LUNG MORPHOGENESIS	0.915467	0.618493
POSITIVE REGULATION OF PEPTIDE SECRETION	0.913284	0.622703
SODIUM ION TRANSMEMBRANE TRANSPORT	0.913215	0.622852
POSITIVE REGULATION OF NITRIC OXIDE SYNTHASE ACTIVITY	0.912073	0.625077
CELLULAR OXIDANT DETOXIFICATION	0.911769	0.625676
APPENDAGE DEVELOPMENT	0.91127	0.626619
REGULATION OF CARBOHYDRATE BIOSYNTHETIC PROCESS	0.9108	0.627493
RESPONSE TO MANGANESE ION	0.910034	0.628926
CELL MIGRATION INVOLVED IN SPROUTING ANGIOGENESIS	0.908076	0.632642
SEX DIFFERENTIATION	0.90763	0.633529
NUCLEOBASE CONTAINING SMALL MOLECULE METABOLIC PROCESS	0.907534	0.633741
OLIGODENDROCYTE DIFFERENTIATION	0.90679	0.63511
INNER EAR RECEPTOR CELL DEVELOPMENT	0.906614	0.635444
FATTY ACYL COA METABOLIC PROCESS	0.905444	0.637679
MEMBRANE PROTEIN INTRACELLULAR DOMAIN PROTEOLYSIS	0.903805	0.640772
NEURON MIGRATION	0.903474	0.641407
IMPORT INTO NUCLEUS	0.903385	0.641599
NEGATIVE REGULATION OF MACROAUTOPHAGY	0.902777	0.642787
PHAGOSOME ACIDIFICATION	0.902765	0.642815
NEGATIVE REGULATION OF DNA RECOMBINATION	0.902509	0.643336
CHONDROITIN SULFATE BIOSYNTHETIC PROCESS	0.902146	0.644083
ARP2 3 COMPLEX MEDIATED ACTIN NUCLEATION	0.901745	0.644837
PURINE NUCLEOSIDE MONOPHOSPHATE METABOLIC PROCESS	0.901728	0.644864
ACETYL COA BIOSYNTHETIC PROCESS	0.901515	0.645272
WATER HOMEOSTASIS	0.9014	0.645487
ICOSANOID SECRETION	0.9013	0.645691
INTERFERON ALPHA PRODUCTION	0.90068	0.64685
ASPARTATE FAMILY AMINO ACID BIOSYNTHETIC PROCESS	0.900487	0.647211
SOMATIC RECOMBINATION OF IMMUNOGLOBULIN GENE SEGMENTS	0.90036	0.647469
POSITIVE REGULATION OF FOCAL ADHESION ASSEMBLY	0.899997	0.648109
NUCLEOBASE BIOSYNTHETIC PROCESS	0.899968	0.648162
NEUROMUSCULAR JUNCTION DEVELOPMENT	0.899891	0.648306
CILIUM MOVEMENT	0.899647	0.648777
REGULATION OF CELL SUBSTRATE JUNCTION ORGANIZATION	0.898567	0.650831
REGULATION OF CELLULAR RESPONSE TO HEAT	0.897894	0.652087
PROTEIN LOCALIZATION TO POSTSYNAPSE	0.897605	0.652635
ENDOCRINE PROCESS	0.897406	0.653004
PROTEIN LOCALIZATION TO CELL PERIPHERY	0.897225	0.653339
OLIGODENDROCYTE DEVELOPMENT	0.896264	0.655185
NUCLEOTIDE TRANSPORT	0.895501	0.656615
REPRODUCTIVE SYSTEM DEVELOPMENT	0.895081	0.6574
RESPONSE TO INSULIN	0.894215	0.659058
SPERM MOTILITY	0.893769	0.659905
REGULATION OF SMOOTH MUSCLE CONTRACTION	0.893555	0.660328
SODIUM ION TRANSPORT	0.893339	0.66073
RESPONSE TO HEAT	0.89281	0.661769
MEMBRANE FUSION	0.892672	0.66202
NUCLEOTIDE BINDING DOMAIN LEUCINE RICH REPEAT CONTAINING RECEPTOR SIGNALING PATHWAY	0.892658	0.662042
NEGATIVE REGULATION OF INNATE IMMUNE RESPONSE	0.89233	0.662684
POSITIVE REGULATION OF REACTIVE OXYGEN SPECIES BIOSYNTHETIC PROCESS	0.892109	0.663079
CELLULAR RESPONSE TO GROWTH HORMONE STIMULUS	0.891858	0.663541
CARBOHYDRATE BIOSYNTHETIC PROCESS	0.891853	0.663552
CARDIAC MUSCLE CELL MEMBRANE REPOLARIZATION	0.891516	0.664216
RESPONSE TO OXYGEN LEVELS	0.88896	0.669001
RESPONSE TO XENOBIOTIC STIMULUS	0.888849	0.669219
REGULATION OF VACUOLE ORGANIZATION	0.88863	0.669634
ENERGY RESERVE METABOLIC PROCESS	0.888571	0.669754
POSITIVE REGULATION OF APOPTOTIC SIGNALING PATHWAY	0.88822	0.670402
LABYRINTHINE LAYER MORPHOGENESIS	0.888191	0.670453
REGULATION OF CELL JUNCTION ASSEMBLY	0.887624	0.671515
REGULATION OF FIBROBLAST MIGRATION	0.887595	0.671568
SMALL MOLECULE CATABOLIC PROCESS	0.887467	0.671814
POSITIVE REGULATION OF BINDING	0.887303	0.672128
VESICLE ORGANIZATION	0.886082	0.674435
REGULATION OF CHOLESTEROL METABOLIC PROCESS	0.884289	0.677872
PROTEIN N LINKED GLYCOSYLATION	0.883441	0.679452
ATP METABOLIC PROCESS	0.88258	0.68108
PLASMA LIPOPROTEIN PARTICLE CLEARANCE	0.882366	0.681501
DEVELOPMENT OF PRIMARY SEXUAL CHARACTERISTICS	0.882311	0.681597
PROTEIN LOCALIZATION TO PLASMA MEMBRANE	0.880631	0.684749
NEGATIVE REGULATION OF RESPONSE TO DNA DAMAGE STIMULUS	0.880498	0.684999
TRNA TRANSPORT	0.879699	0.686518
SYNAPSE MATURATION	0.878848	0.688133
POSITIVE REGULATION OF PROTEIN CONTAINING COMPLEX ASSEMBLY	0.878387	0.689019
MODULATION BY SYMBIONT OF HOST PROCESS	0.878293	0.689184
REGULATION OF LEUKOCYTE ADHESION TO VASCULAR ENDOTHELIAL CELL	0.878074	0.689566
MITOCHONDRIAL RNA METABOLIC PROCESS	0.876922	0.691744
RESPONSE TO FATTY ACID	0.876184	0.69316
RESPONSE TO LEPTIN	0.875503	0.694394
POSITIVE REGULATION OF PROTEIN IMPORT	0.875394	0.694596
ANTERIOR POSTERIOR PATTERN SPECIFICATION	0.875179	0.694984
POSITIVE REGULATION OF NUCLEOTIDE METABOLIC PROCESS	0.875005	0.695302
MAMMARY GLAND DEVELOPMENT	0.873304	0.698467
SCHWANN CELL DEVELOPMENT	0.87165	0.701489
POSITIVE REGULATION OF CALCIUM ION TRANSMEMBRANE TRANSPORTER ACTIVITY	0.871568	0.701637
IMPORT INTO CELL	0.871183	0.702346
RNA POLYMERASE II PREINITIATION COMPLEX ASSEMBLY	0.871177	0.702359
PROTEIN MATURATION	0.871043	0.702605
REGULATION OF PROTEIN LOCALIZATION TO MEMBRANE	0.869725	0.705029
PURINE NUCLEOTIDE TRANSPORT	0.869549	0.705358
INNER EAR AUDITORY RECEPTOR CELL DIFFERENTIATION	0.869216	0.705956
MONOCYTE DIFFERENTIATION	0.868753	0.706818
REGULATION OF PROTEASOMAL UBIQUITIN DEPENDENT PROTEIN CATABOLIC PROCESS	0.867827	0.70848
AUTOPHAGOSOME ORGANIZATION	0.867821	0.708491
NEGATIVE REGULATION OF CALCIUM ION TRANSMEMBRANE TRANSPORT	0.867705	0.70871
INTERLEUKIN 6 MEDIATED SIGNALING PATHWAY	0.867225	0.709611
NEGATIVE REGULATION OF STEM CELL DIFFERENTIATION	0.866303	0.711284
SIGNAL TRANSDUCTION IN ABSENCE OF LIGAND	0.866198	0.711489
REGULATION OF ACTIN FILAMENT BASED MOVEMENT	0.865646	0.7125
TUBE FORMATION	0.864679	0.714268
EMBRYONIC PLACENTA MORPHOGENESIS	0.863921	0.715686
POST EMBRYONIC DEVELOPMENT	0.863196	0.717001
SINGLE FERTILIZATION	0.863021	0.717307
NEGATIVE REGULATION OF CD4 POSITIVE ALPHA BETA T CELL ACTIVATION	0.862988	0.71737
PEPTIDYL SERINE MODIFICATION	0.862655	0.717961
NADP METABOLIC PROCESS	0.862583	0.718079
MESODERM MORPHOGENESIS	0.861328	0.720352
CARDIAC MUSCLE CELL PROLIFERATION	0.860672	0.721543
POSITIVE REGULATION OF RELEASE OF CYTOCHROME C FROM MITOCHONDRIA	0.859798	0.723124
PEPTIDYL ARGININE MODIFICATION	0.859771	0.723173
ESTABLISHMENT OF PIGMENT GRANULE LOCALIZATION	0.859193	0.724204
PIGMENT GRANULE LOCALIZATION	0.859193	0.724204
DEPHOSPHORYLATION	0.858862	0.724793
NEGATIVE REGULATION OF AUTOPHAGY	0.858478	0.725482
REGULATION OF CELLULAR AMINO ACID METABOLIC PROCESS	0.858418	0.725594
NEGATIVE REGULATION OF GTPASE ACTIVITY	0.858228	0.725953
NEGATIVE REGULATION OF PROTEIN MODIFICATION PROCESS	0.85786	0.726634
RUFFLE ASSEMBLY	0.857335	0.727595
RESPONSE TO FLUID SHEAR STRESS	0.857112	0.727994
POSTSYNAPTIC SIGNAL TRANSDUCTION	0.85651	0.729059
MITOCHONDRIAL TRANSCRIPTION	0.85483	0.732105
MONOCARBOXYLIC ACID CATABOLIC PROCESS	0.85395	0.733668
ORGANOPHOSPHATE CATABOLIC PROCESS	0.853596	0.734292
CHONDROCYTE DEVELOPMENT	0.85357	0.734336
PROTEIN POLYMERIZATION	0.853307	0.734795
REGULATION OF INTRACELLULAR PROTEIN TRANSPORT	0.852211	0.736706
CELLULAR AMINO ACID BIOSYNTHETIC PROCESS	0.851545	0.737837
REGULATION OF BINDING	0.851093	0.738637
PHOSPHATIDIC ACID METABOLIC PROCESS	0.850891	0.739004
ADULT BEHAVIOR	0.850609	0.739506
DENDRITE MORPHOGENESIS	0.850608	0.739507
REGULATION OF CELL MATRIX ADHESION	0.850504	0.739688
GUANOSINE CONTAINING COMPOUND METABOLIC PROCESS	0.849845	0.740835
REGULATION OF PROTEIN LOCALIZATION TO SYNAPSE	0.849314	0.741794
TISSUE REGENERATION	0.84888	0.74255
PHOSPHATIDYLCHOLINE ACYL CHAIN REMODELING	0.848329	0.743514
HEART TRABECULA MORPHOGENESIS	0.848302	0.743563
DORSAL VENTRAL PATTERN FORMATION	0.846622	0.746459
NUCLEOBASE CONTAINING SMALL MOLECULE BIOSYNTHETIC PROCESS	0.846615	0.746472
EMBRYONIC SKELETAL SYSTEM DEVELOPMENT	0.846205	0.747198
MITOCHONDRIAL GENOME MAINTENANCE	0.845816	0.747854
INTRINSIC APOPTOTIC SIGNALING PATHWAY IN RESPONSE TO DNA DAMAGE	0.845491	0.748442
GTP METABOLIC PROCESS	0.845362	0.748657
CELLULAR RESPONSE TO HEAT	0.845273	0.748815
SMOOTH MUSCLE CELL APOPTOTIC PROCESS	0.845052	0.749188
REGULATION OF RECEPTOR LOCALIZATION TO SYNAPSE	0.84329	0.752193
NUCLEOSIDE CATABOLIC PROCESS	0.842494	0.753561
NEGATIVE REGULATION OF INTRACELLULAR STEROID HORMONE RECEPTOR SIGNALING PATHWAY	0.839816	0.758155
CYTOCHROME COMPLEX ASSEMBLY	0.838822	0.759816
BRAIN MORPHOGENESIS	0.838256	0.760801
POSITIVE REGULATION OF PROTEIN POLYMERIZATION	0.83819	0.76091
POSITIVE REGULATION OF PATTERN RECOGNITION RECEPTOR SIGNALING PATHWAY	0.837755	0.761624
POSITIVE REGULATION OF PROTEIN DEACETYLATION	0.837557	0.76196
REGULATION OF INTRINSIC APOPTOTIC SIGNALING PATHWAY IN RESPONSE TO DNA DAMAGE	0.837457	0.762114
INACTIVATION OF MAPK ACTIVITY	0.837429	0.762154
GLYCEROPHOSPHOLIPID CATABOLIC PROCESS	0.837294	0.762373
REGULATION OF CELL CYCLE CHECKPOINT	0.836813	0.76317
RESPONSE TO HYDROGEN PEROXIDE	0.836241	0.764176
MAINTENANCE OF PROTEIN LOCATION IN CELL	0.835718	0.765048
TRANSITION METAL ION HOMEOSTASIS	0.834951	0.766359
NEGATIVE REGULATION OF SIGNAL TRANSDUCTION IN ABSENCE OF LIGAND	0.834007	0.767947
REGULATION OF CELL MIGRATION INVOLVED IN SPROUTING ANGIOGENESIS	0.834006	0.767947
TRICARBOXYLIC ACID CYCLE	0.833304	0.769081
WATER SOLUBLE VITAMIN METABOLIC PROCESS	0.832375	0.770674
CEREBRAL CORTEX RADIALLY ORIENTED CELL MIGRATION	0.831748	0.771711
ADULT LOCOMOTORY BEHAVIOR	0.831537	0.772067
CELLULAR RESPONSE TO REACTIVE OXYGEN SPECIES	0.830873	0.773153
REGULATION OF CYTOPLASMIC TRANSPORT	0.830663	0.773498
NEGATIVE REGULATION OF DNA METABOLIC PROCESS	0.82979	0.774937
HEMATOPOIETIC STEM CELL PROLIFERATION	0.829663	0.775135
NEGATIVE REGULATION OF CARBOHYDRATE METABOLIC PROCESS	0.82857	0.776924
INTERMEMBRANE LIPID TRANSFER	0.828417	0.77717
CELL DEATH IN RESPONSE TO OXIDATIVE STRESS	0.828352	0.77727
POSITIVE REGULATION OF INTRINSIC APOPTOTIC SIGNALING PATHWAY	0.826849	0.779764
MAINTENANCE OF BLOOD BRAIN BARRIER	0.825971	0.781161
RETROGRADE TRANSPORT ENDOSOME TO GOLGI	0.825921	0.781248
VESICLE MEDIATED TRANSPORT IN SYNAPSE	0.824846	0.783019
SUBSTANTIA NIGRA DEVELOPMENT	0.824689	0.783272
POSITIVE REGULATION OF DNA BINDING	0.824196	0.784059
SOMATIC DIVERSIFICATION OF IMMUNOGLOBULINS	0.823056	0.785902
RESPONSE TO CARBOHYDRATE	0.823025	0.785952
RETINA HOMEOSTASIS	0.822463	0.786859
RESPONSE TO CADMIUM ION	0.821862	0.787838
NUCLEOSIDE BISPHOSPHATE BIOSYNTHETIC PROCESS	0.82156	0.788327
PROTEIN IMPORT	0.82106	0.789151
INTRINSIC APOPTOTIC SIGNALING PATHWAY IN RESPONSE TO OXIDATIVE STRESS	0.820451	0.790121
DETECTION OF LIGHT STIMULUS	0.820367	0.790257
REGULATION OF MITOCHONDRIAL FISSION	0.819416	0.791795
QUINONE METABOLIC PROCESS	0.819054	0.792369
REGULATION OF AUTOPHAGOSOME ASSEMBLY	0.818349	0.793507
NEGATIVE REGULATION OF DEVELOPMENTAL GROWTH	0.818039	0.794011
PROTEIN LOCALIZATION TO CELL SURFACE	0.817931	0.794181
WNT SIGNALING PATHWAY CALCIUM MODULATING PATHWAY	0.817309	0.795169
CARDIAC MUSCLE CELL ACTION POTENTIAL INVOLVED IN CONTRACTION	0.817271	0.795231
NEUROTROPHIN TRK RECEPTOR SIGNALING PATHWAY	0.816127	0.797059
NEGATIVE REGULATION OF CALCIUM ION TRANSMEMBRANE TRANSPORTER ACTIVITY	0.815866	0.797452
ATP SYNTHESIS COUPLED PROTON TRANSPORT	0.814563	0.799513
NEGATIVE REGULATION OF PROTEIN CONTAINING COMPLEX ASSEMBLY	0.813911	0.800519
GLUTAMINE METABOLIC PROCESS	0.813829	0.800651
REGULATION OF CARDIAC MUSCLE CONTRACTION BY CALCIUM ION SIGNALING	0.813044	0.801858
NUCLEOBASE CONTAINING SMALL MOLECULE CATABOLIC PROCESS	0.812974	0.801977
REGULATION OF JUN KINASE ACTIVITY	0.812537	0.802635
PROTEIN LOCALIZATION TO MEMBRANE	0.811986	0.803519
NEGATIVE REGULATION OF SUPRAMOLECULAR FIBER ORGANIZATION	0.811939	0.803593
MICROVILLUS ORGANIZATION	0.811578	0.804141
REGULATION OF T CELL DIFFERENTIATION IN THYMUS	0.811082	0.804915
LENS FIBER CELL DIFFERENTIATION	0.810866	0.805242
REGULATION OF KIDNEY DEVELOPMENT	0.810761	0.805422
SOMITOGENESIS	0.810383	0.80601
RIBONUCLEOSIDE MONOPHOSPHATE METABOLIC PROCESS	0.810328	0.806102
PURINE NUCLEOSIDE BIOSYNTHETIC PROCESS	0.809964	0.806652
POSITIVE REGULATION OF JUN KINASE ACTIVITY	0.809474	0.807396
NEGATIVE REGULATION OF INTERLEUKIN 2 PRODUCTION	0.808831	0.80839
SOMITE DEVELOPMENT	0.808157	0.809431
REGULATION OF MONOCYTE DIFFERENTIATION	0.807968	0.809718
CELLULAR RESPONSE TO GAMMA RADIATION	0.807408	0.810565
FAT SOLUBLE VITAMIN METABOLIC PROCESS	0.807378	0.810606
POSITIVE REGULATION OF CELL JUNCTION ASSEMBLY	0.807359	0.81063
HEME METABOLIC PROCESS	0.806857	0.811342
APOPTOTIC SIGNALING PATHWAY	0.806442	0.811964
RESPONSE TO GAMMA RADIATION	0.806071	0.812522
DIGESTIVE SYSTEM DEVELOPMENT	0.806066	0.812531
RESPONSE TO COLD	0.805654	0.813135
L ALPHA AMINO ACID TRANSMEMBRANE TRANSPORT	0.804568	0.814745
ACTIVATION OF JUN KINASE ACTIVITY	0.804395	0.814994
CELLULAR RESPONSE TO STEROL DEPLETION	0.804229	0.815237
REGULATION OF ANDROGEN RECEPTOR SIGNALING PATHWAY	0.803489	0.81633
NEGATIVE REGULATION OF CATABOLIC PROCESS	0.801528	0.81921
POTASSIUM ION IMPORT ACROSS PLASMA MEMBRANE	0.800707	0.820429
PURINE NUCLEOSIDE METABOLIC PROCESS	0.800128	0.821253
POSITIVE REGULATION OF OXIDOREDUCTASE ACTIVITY	0.799576	0.822066
REGULATION OF DENDRITIC SPINE MORPHOGENESIS	0.799531	0.822152
MOLTING CYCLE	0.799334	0.822421
MITOCHONDRIAL TRANSLATION	0.798323	0.823936
POSITIVE REGULATION OF CELL CYCLE G2 M PHASE TRANSITION	0.797784	0.824733
PROTEIN MANNOSYLATION	0.796961	0.825947
HISTONE H4 K16 ACETYLATION	0.796504	0.826602
PRESYNAPSE ORGANIZATION	0.796479	0.826643
ENDOPLASMIC RETICULUM ORGANIZATION	0.795657	0.827783
REGULATION OF POSTSYNAPSE ORGANIZATION	0.795537	0.827966
RESPIRATORY CHAIN COMPLEX IV ASSEMBLY	0.795113	0.828604
NEGATIVE REGULATION OF VIRAL GENOME REPLICATION	0.793707	0.830588
POSITIVE REGULATION OF GLUCOSE METABOLIC PROCESS	0.793603	0.830742
NEGATIVE REGULATION OF RESPONSE TO ENDOPLASMIC RETICULUM STRESS	0.793474	0.83092
CELLULAR RESPONSE TO VIRUS	0.793093	0.831477
NUCLEOSIDE PHOSPHATE BIOSYNTHETIC PROCESS	0.792825	0.831863
CELLULAR TRANSITION METAL ION HOMEOSTASIS	0.792401	0.832472
CHONDROITIN SULFATE PROTEOGLYCAN METABOLIC PROCESS	0.792151	0.832821
PEPTIDYL CYSTEINE MODIFICATION	0.791263	0.834085
NEGATIVE REGULATION OF DEFENSE RESPONSE TO VIRUS	0.789189	0.836975
RESPONSE TO ZINC ION	0.789153	0.837034
AORTIC VALVE MORPHOGENESIS	0.788618	0.837757
MORPHOGENESIS OF AN EPITHELIAL SHEET	0.78809	0.838477
POSITIVE REGULATION OF ANION TRANSMEMBRANE TRANSPORT	0.78758	0.839167
REGULATION OF CALCIUM ION DEPENDENT EXOCYTOSIS	0.785641	0.841874
NCRNA CATABOLIC PROCESS	0.785529	0.842026
SOMATIC DIVERSIFICATION OF IMMUNE RECEPTORS	0.784803	0.843019
PROTEIN INSERTION INTO ER MEMBRANE	0.784387	0.843535
TORC1 SIGNALING	0.784195	0.843807
REGULATION OF MITOCHONDRION ORGANIZATION	0.784086	0.843949
CLEAVAGE INVOLVED IN RRNA PROCESSING	0.783922	0.844178
KERATINOCYTE PROLIFERATION	0.78346	0.8448
POSITIVE REGULATION OF PROTEIN LOCALIZATION TO CELL PERIPHERY	0.78332	0.844987
NEGATIVE REGULATION OF PEPTIDYL SERINE PHOSPHORYLATION	0.782883	0.845603
CALCIUM ION REGULATED EXOCYTOSIS	0.782378	0.846289
PROTEIN DEPHOSPHORYLATION	0.782197	0.84649
REGULATION OF AUTOPHAGY	0.782093	0.846628
REGULATION OF ATP METABOLIC PROCESS	0.781846	0.846947
REGULATION OF DEFENSE RESPONSE TO VIRUS BY HOST	0.78052	0.848648
POSITIVE REGULATION OF POTASSIUM ION TRANSPORT	0.780415	0.848789
ALPHA AMINO ACID BIOSYNTHETIC PROCESS	0.779863	0.849483
VENTRICULAR SEPTUM DEVELOPMENT	0.779837	0.849512
POSITIVE REGULATION OF HISTONE DEACETYLATION	0.77959	0.84985
REGULATION OF SODIUM ION TRANSMEMBRANE TRANSPORT	0.779349	0.850179
PROTEIN LOCALIZATION TO ENDOPLASMIC RETICULUM	0.779189	0.850401
REGULATION OF MACROAUTOPHAGY	0.777732	0.85232
PROTEIN TARGETING TO VACUOLE	0.776652	0.85371
REGULATION OF NUCLEASE ACTIVITY	0.776623	0.853739
MITOCHONDRIAL RNA PROCESSING	0.774349	0.856639
SOMATIC STEM CELL POPULATION MAINTENANCE	0.773631	0.857519
MITOCHONDRIAL ATP SYNTHESIS COUPLED PROTON TRANSPORT	0.772956	0.858376
ESTABLISHMENT OF ORGANELLE LOCALIZATION	0.772754	0.858607
REGULATION OF GOLGI ORGANIZATION	0.77225	0.859231
AMINO ACID TRANSMEMBRANE TRANSPORT	0.771695	0.859931
REGULATION OF NECROTIC CELL DEATH	0.771034	0.860743
[truncated: 1,271 more rows]

## Sheet: Table 5 - Hallmark cell line 
Supplementary Table 5
Geneset - Hallmark sets	NES	P	FDR q-val
HALLMARK_INFLAMMATORY_RESPONSE	1.64667	0	0.0159904
HALLMARK_IL6_JAK_STAT3_SIGNALING	1.57245	0.00212089	0.0297059
HALLMARK_TNFA_SIGNALING_VIA_NFKB	1.55303	0	0.0285566
HALLMARK_EPITHELIAL_MESENCHYMAL_TRANSITION	1.52361	0	0.0290717
HALLMARK_KRAS_SIGNALING_UP	1.51464	0	0.0266847
HALLMARK_ALLOGRAFT_REJECTION	1.38746	0.00713558	0.116098
HALLMARK_P53_PATHWAY	1.33203	0.012109	0.19881
HALLMARK_INTERFERON_GAMMA_RESPONSE	1.32494	0.0232323	0.187089
HALLMARK_MYC_TARGETS_V2	1.30126	0.0816777	0.219195
HALLMARK_UV_RESPONSE_DN	1.29922	0.039959	0.201602
HALLMARK_MYOGENESIS	1.29591	0.0283114	0.190848
HALLMARK_APICAL_JUNCTION	1.27835	0.0397149	0.212824
HALLMARK_XENOBIOTIC_METABOLISM	1.2543	0.0619289	0.249999
HALLMARK_TGF_BETA_SIGNALING	1.24459	0.15115	0.255866
HALLMARK_MYC_TARGETS_V1	1.20344	0.0778564	0.355054
HALLMARK_WNT_BETA_CATENIN_SIGNALING	1.19646	0.209513	0.354674
HALLMARK_UV_RESPONSE_UP	1.18039	0.147808	0.386701
HALLMARK_COMPLEMENT	1.17804	0.148828	0.372402
HALLMARK_COAGULATION	1.13039	0.227651	0.517191
HALLMARK_KRAS_SIGNALING_DN	1.12843	0.214141	0.498532
HALLMARK_PROTEIN_SECRETION	1.10804	0.292147	0.549666
HALLMARK_INTERFERON_ALPHA_RESPONSE	1.09735	0.303609	0.564415
HALLMARK_ESTROGEN_RESPONSE_LATE	1.03876	0.398176	0.773735
HALLMARK_G2M_CHECKPOINT	1.02377	0.450151	0.799112
HALLMARK_APOPTOSIS	0.993139	0.52444	0.882492
HALLMARK_HYPOXIA	0.992666	0.52834	0.850034
HALLMARK_IL2_STAT5_SIGNALING	0.953807	0.614141	0.953373
HALLMARK_UNFOLDED_PROTEIN_RESPONSE	0.95026	0.596398	0.93116
HALLMARK_MITOTIC_SPINDLE	0.946256	0.633232	0.91122
HALLMARK_HEDGEHOG_SIGNALING	0.909354	0.63357	0.990674
HALLMARK_E2F_TARGETS	0.907902	0.720484	0.962415
HALLMARK_ANDROGEN_RESPONSE	0.888857	0.70582	0.980493
HALLMARK_SPERMATOGENESIS	0.88747	0.712357	0.953852
HALLMARK_APICAL_SURFACE	0.873381	0.682074	0.95673
HALLMARK_REACTIVE_OXYGEN_SPECIES_PATHWAY	0.840257	0.731959	0.99628
HALLMARK_DNA_REPAIR	0.812215	0.867211	1
HALLMARK_HEME_METABOLISM	0.742488	0.945455	1
HALLMARK_PEROXISOME	0.731198	0.91858	1
HALLMARK_OXIDATIVE_PHOSPHORYLATION	0.717919	0.965691	1
HALLMARK_FATTY_ACID_METABOLISM	0.709927	0.973442	1
HALLMARK_ADIPOGENESIS	0.676609	0.984833	1
HALLMARK_PI3K_AKT_MTOR_SIGNALING	0.67037	0.956933	0.995958
HALLMARK_MTORC1_SIGNALING	0.577588	1	0.995484
HALLMARK_NOTCH_SIGNALING	-1.00933	0.369863	0.42433
HALLMARK_PANCREAS_BETA_CELLS	-1.01665	0.397516	0.476681
HALLMARK_ANGIOGENESIS	-1.05282	0.333333	0.460284
HALLMARK_GLYCOLYSIS	-1.11853	0.125	0.383145
HALLMARK_BILE_ACID_METABOLISM	-1.15802	0.219512	0.387017
HALLMARK_ESTROGEN_RESPONSE_EARLY	-1.23446	0.0833333	0.387646
HALLMARK_CHOLESTEROL_HOMEOSTASIS	-1.49869	0	0.097705

## Sheet: Table 6 - GOBP cell line
Supplementary Table 6
Geneset - GOBP sets	NES	P	FDR q-val
GOBP_RESPONSE_TO_CHEMOKINE	1.91437	0	0.0338443
GOBP_REGULATION_OF_ANTIGEN_PROCESSING_AND_PRESENTATION	1.7492	0.00128866	0.632928
GOBP_ANIMAL_ORGAN_MATURATION	1.74373	0.00237248	0.462416
GOBP_REPLACEMENT_OSSIFICATION	1.71418	0	0.577211
GOBP_NEGATIVE_REGULATION_OF_COLD_INDUCED_THERMOGENESIS	1.70319	0.00225989	0.55313
GOBP_LYMPHANGIOGENESIS	1.70314	0.005148	0.460942
GOBP_CALCIUM_DEPENDENT_CELL_CELL_ADHESION_VIA_PLASMA_MEMBRANE_CELL_ADHESION_MOLECULES	1.69748	0	0.430226
GOBP_GLIAL_CELL_APOPTOTIC_PROCESS	1.69734	0.00131234	0.376696
GOBP_LYMPH_VESSEL_MORPHOGENESIS	1.68746	0.00372208	0.391332
GOBP_REGULATION_OF_PLASMINOGEN_ACTIVATION	1.67848	0.00380228	0.401144
GOBP_POSITIVE_CHEMOTAXIS	1.67824	0	0.365944
GOBP_METANEPHRIC_GLOMERULUS_DEVELOPMENT	1.67809	0.00263505	0.335864
GOBP_NEUTROPHIL_CHEMOTAXIS	1.67581	0.0010627	0.322739
GOBP_REGULATION_OF_ODONTOGENESIS	1.67437	0.00775194	0.306375
GOBP_CEREBELLAR_CORTEX_MORPHOGENESIS	1.67269	0.00119332	0.293316
GOBP_RESPONSE_TO_VITAMIN_D	1.67087	0.00117233	0.283627
GOBP_REGULATION_OF_ASTROCYTE_DIFFERENTIATION	1.66789	0.00240964	0.279699
GOBP_HINDBRAIN_MORPHOGENESIS	1.66237	0	0.286661
GOBP_REGULATION_OF_OSTEOCLAST_DIFFERENTIATION	1.66226	0	0.272255
GOBP_NEGATIVE_REGULATION_OF_LEUKOCYTE_APOPTOTIC_PROCESS	1.66165	0	0.261773
GOBP_CHONDROITIN_SULFATE_PROTEOGLYCAN_METABOLIC_PROCESS	1.65924	0.00698487	0.257218
GOBP_REGULATION_OF_MYELOID_LEUKOCYTE_DIFFERENTIATION	1.64671	0	0.298553
GOBP_DETECTION_OF_TEMPERATURE_STIMULUS	1.63749	0.00982801	0.330421
GOBP_WALKING_BEHAVIOR	1.63576	0.00597372	0.323413
GOBP_SENSORY_PERCEPTION_OF_TASTE	1.63498	0.00117925	0.313344
GOBP_CENTRAL_NERVOUS_SYSTEM_PROJECTION_NEURON_AXONOGENESIS	1.6325	0.00606061	0.312161
GOBP_BONE_MATURATION	1.6325	0.00363196	0.300599
GOBP_CELL_AGGREGATION	1.63148	0.00769231	0.294448
GOBP_NEUTROPHIL_MIGRATION	1.63117	0	0.285667
GOBP_OSTEOCLAST_DIFFERENTIATION	1.63059	0	0.278205
GOBP_REGULATION_OF_LEUKOCYTE_ADHESION_TO_VASCULAR_ENDOTHELIAL_CELL	1.62594	0.00472813	0.287619
GOBP_MEMBRANE_DEPOLARIZATION	1.62235	0	0.293221
GOBP_STEROID_CATABOLIC_PROCESS	1.61598	0.00481928	0.310539
GOBP_NEURON_MATURATION	1.61583	0.00455063	0.302226
GOBP_LEUKOCYTE_TETHERING_OR_ROLLING	1.61484	0.00359281	0.297599
GOBP_REGULATION_OF_PLATELET_ACTIVATION	1.60998	0	0.31092
GOBP_POSITIVE_REGULATION_OF_VASCULAR_ENDOTHELIAL_GROWTH_FACTOR_PRODUCTION	1.60683	0.00721154	0.316043
GOBP_MEMBRANE_DEPOLARIZATION_DURING_ACTION_POTENTIAL	1.58945	0.00695249	0.390471
GOBP_POSITIVE_REGULATION_OF_TOR_SIGNALING	1.58736	0.00886918	0.391328
GOBP_EPHRIN_RECEPTOR_SIGNALING_PATHWAY	1.58655	0.00221239	0.38545
GOBP_LEUKOCYTE_ADHESION_TO_VASCULAR_ENDOTHELIAL_CELL	1.58178	0.00451977	0.400633
GOBP_ESTABLISHMENT_OF_TISSUE_POLARITY	1.57913	0.00327154	0.405597
GOBP_PROTEIN_ACTIVATION_CASCADE	1.57618	0.00779221	0.412316
GOBP_POSITIVE_REGULATION_OF_ERK1_AND_ERK2_CASCADE	1.57457	0	0.411315
GOBP_POSITIVE_REGULATION_OF_CYTOSOLIC_CALCIUM_ION_CONCENTRATION_INVOLVED_IN_PHOSPHOLIPASE_C_ACTIVATING_G_PROTEIN_COUPLED_SIGNALING_PATHWAY	1.57347	0.00841346	0.408122
GOBP_INTERLEUKIN_2_PRODUCTION	1.573	0.00453515	0.401737
GOBP_MYOBLAST_DIFFERENTIATION	1.57253	0.00107643	0.395942
GOBP_EPIDERMIS_MORPHOGENESIS	1.57154	0.0108434	0.392998
GOBP_POSITIVE_REGULATION_OF_CELL_MIGRATION_INVOLVED_IN_SPROUTING_ANGIOGENESIS	1.57117	0.012285	0.386946
GOBP_CEREBRAL_CORTEX_NEURON_DIFFERENTIATION	1.56975	0.0136476	0.386413
GOBP_NEGATIVE_REGULATION_OF_MYOBLAST_DIFFERENTIATION	1.5688	0.0100251	0.383148
GOBP_SPINAL_CORD_DEVELOPMENT	1.5685	0.0021254	0.377444
GOBP_CHONDROITIN_SULFATE_PROTEOGLYCAN_BIOSYNTHETIC_PROCESS	1.56826	0.00749064	0.371243
GOBP_NEGATIVE_REGULATION_OF_OSTEOCLAST_DIFFERENTIATION	1.56746	0.0120627	0.36866
GOBP_HOMOPHILIC_CELL_ADHESION_VIA_PLASMA_MEMBRANE_ADHESION_MOLECULES	1.5666	0	0.366389
GOBP_LYMPH_VESSEL_DEVELOPMENT	1.56561	0.00825472	0.364485
GOBP_COPULATION	1.56552	0.015444	0.358684
GOBP_NEGATIVE_REGULATION_OF_B_CELL_ACTIVATION	1.56522	0.00959233	0.353787
GOBP_CENTRAL_NERVOUS_SYSTEM_NEURON_AXONOGENESIS	1.56371	0.0189349	0.354928
GOBP_PIRNA_METABOLIC_PROCESS	1.5633	0.0127226	0.350934
GOBP_REGULATION_OF_PHOSPHOLIPASE_C_ACTIVITY	1.56254	0.00947867	0.34851
GOBP_POSITIVE_REGULATION_OF_BONE_MINERALIZATION	1.56218	0.011325	0.344288
GOBP_CELL_CELL_SIGNALING_INVOLVED_IN_CARDIAC_CONDUCTION	1.56192	0.00591017	0.339723
GOBP_APOPTOTIC_PROCESS_INVOLVED_IN_MORPHOGENESIS	1.55976	0.0108565	0.343824
GOBP_PROTEOGLYCAN_METABOLIC_PROCESS	1.55971	0.00217155	0.338687
GOBP_RETINA_VASCULATURE_DEVELOPMENT_IN_CAMERA_TYPE_EYE	1.55885	0.0161692	0.337537
GOBP_POSITIVE_REGULATION_OF_LEUKOCYTE_ADHESION_TO_VASCULAR_ENDOTHELIAL_CELL	1.55863	0.0149813	0.333271
GOBP_MONOCYTE_CHEMOTAXIS	1.55816	0.00440044	0.330302
GOBP_CYCLIC_NUCLEOTIDE_BIOSYNTHETIC_PROCESS	1.55671	0.018315	0.331312
GOBP_CELL_FATE_DETERMINATION	1.5557	0.0117509	0.330631
GOBP_SENSORY_PERCEPTION_OF_TEMPERATURE_STIMULUS	1.55235	0.0123153	0.340373
GOBP_PROXIMAL_DISTAL_PATTERN_FORMATION	1.55021	0.00963855	0.34391
GOBP_CELLULAR_RESPONSE_TO_INTERLEUKIN_1	1.5456	0.00422833	0.358453
GOBP_DICARBOXYLIC_ACID_CATABOLIC_PROCESS	1.54534	0.0163522	0.354793
GOBP_REGULATION_OF_MEMBRANE_DEPOLARIZATION	1.54525	0.0103687	0.350473
GOBP_RENAL_FILTRATION	1.54436	0.00960384	0.349764
GOBP_ASTROCYTE_DIFFERENTIATION	1.54334	0.00539957	0.349307
GOBP_REGULATION_OF_FIBROBLAST_GROWTH_FACTOR_RECEPTOR_SIGNALING_PATHWAY	1.54213	0.00956938	0.349535
GOBP_NEGATIVE_REGULATION_OF_COAGULATION	1.54097	0.00570125	0.349987
GOBP_POSITIVE_REGULATION_OF_MYELOID_LEUKOCYTE_DIFFERENTIATION	1.54069	0.00341297	0.346869
GOBP_ANTIMICROBIAL_HUMORAL_RESPONSE	1.54027	0.0100223	0.34454
GOBP_POSITIVE_REGULATION_OF_ENDOTHELIAL_CELL_PROLIFERATION	1.53993	0.00107066	0.341927
GOBP_CEREBELLAR_CORTEX_DEVELOPMENT	1.53801	0.0091638	0.345587
GOBP_NON_CANONICAL_WNT_SIGNALING_PATHWAY	1.53724	0.00548246	0.344683
GOBP_TONGUE_DEVELOPMENT	1.53712	0.0226131	0.340944
GOBP_RESPONSE_TO_NUTRIENT	1.53682	0	0.338437
GOBP_RESPONSE_TO_INTERLEUKIN_1	1.53628	0.00103734	0.336571
GOBP_DETECTION_OF_TEMPERATURE_STIMULUS_INVOLVED_IN_SENSORY_PERCEPTION_OF_PAIN	1.53626	0.016129	0.332814
GOBP_NEUROINFLAMMATORY_RESPONSE	1.53601	0.0210035	0.330026
GOBP_INTERLEUKIN_10_PRODUCTION	1.53197	0.00336323	0.342911
GOBP_MORPHOGENESIS_OF_A_POLARIZED_EPITHELIUM	1.53135	0.00320171	0.341789
GOBP_PHOSPHOLIPASE_C_ACTIVATING_G_PROTEIN_COUPLED_RECEPTOR_SIGNALING_PATHWAY	1.53083	0.00653595	0.340087
GOBP_CENTRAL_NERVOUS_SYSTEM_NEURON_DIFFERENTIATION	1.53019	0.00102564	0.339054
GOBP_VASCULAR_WOUND_HEALING	1.52884	0.026087	0.340881
GOBP_VASCULAR_ENDOTHELIAL_GROWTH_FACTOR_SIGNALING_PATHWAY	1.52871	0.0103093	0.337754
GOBP_NEURONAL_ACTION_POTENTIAL	1.52767	0.0219907	0.338527
GOBP_CHONDROITIN_SULFATE_BIOSYNTHETIC_PROCESS	1.5271	0.018797	0.337232
GOBP_ANGIOGENESIS_INVOLVED_IN_WOUND_HEALING	1.52423	0.0155317	0.345268
GOBP_RESPONSE_TO_AMYLOID_BETA	1.52404	0.00798176	0.342585
GOBP_MODULATION_BY_HOST_OF_SYMBIONT_PROCESS	1.52284	0.00901917	0.343746
GOBP_REFLEX	1.52268	0.0191571	0.341032
GOBP_RENAL_SYSTEM_VASCULATURE_DEVELOPMENT	1.52225	0.00941176	0.339542
GOBP_RETINOIC_ACID_METABOLIC_PROCESS	1.52219	0.0124069	0.33642
GOBP_LEUKOCYTE_MIGRATION_INVOLVED_IN_INFLAMMATORY_RESPONSE	1.52124	0.0206718	0.337299
GOBP_CELLULAR_RESPONSE_TO_INTERFERON_GAMMA	1.52066	0.00521376	0.336304
GOBP_APOPTOTIC_PROCESS_INVOLVED_IN_DEVELOPMENT	1.52036	0.00915332	0.33438
GOBP_REGULATION_OF_GLIAL_CELL_DIFFERENTIATION	1.52034	0.00550055	0.331311
GOBP_CENTRAL_NERVOUS_SYSTEM_NEURON_DEVELOPMENT	1.5199	0.0119435	0.329791
GOBP_ANTIMICROBIAL_HUMORAL_IMMUNE_RESPONSE_MEDIATED_BY_ANTIMICROBIAL_PEPTIDE	1.51789	0.0103926	0.334289
GOBP_NEGATIVE_REGULATION_OF_SMOOTH_MUSCLE_CONTRACTION	1.51657	0.026738	0.336379
GOBP_REGULATION_OF_HOMOTYPIC_CELL_CELL_ADHESION	1.51503	0.0212515	0.33905
GOBP_NEGATIVE_REGULATION_OF_TUMOR_NECROSIS_FACTOR_SUPERFAMILY_CYTOKINE_PRODUCTION	1.51447	0.00800915	0.338342
GOBP_REGULATION_OF_MYOBLAST_FUSION	1.5142	0.018018	0.33644
GOBP_NEGATIVE_REGULATION_OF_MYELOID_LEUKOCYTE_DIFFERENTIATION	1.51338	0.0190476	0.336841
GOBP_GRANULOCYTE_CHEMOTAXIS	1.51195	0.00420168	0.339141
GOBP_RESPONSE_TO_LITHIUM_ION	1.51113	0.0199501	0.339459
GOBP_ACTIVATION_OF_PHOSPHOLIPASE_C_ACTIVITY	1.50681	0.022864	0.354181
GOBP_SENSORY_PERCEPTION_OF_CHEMICAL_STIMULUS	1.50624	0.0110619	0.353431
GOBP_REGULATION_OF_SKELETAL_MUSCLE_TISSUE_DEVELOPMENT	1.5061	0.028607	0.351013
GOBP_POSITIVE_REGULATION_OF_REGULATED_SECRETORY_PATHWAY	1.50418	0.0127021	0.355967
GOBP_TERPENOID_METABOLIC_PROCESS	1.50335	0.010989	0.356306
GOBP_REGULATION_OF_ESTABLISHMENT_OF_PLANAR_POLARITY	1.50311	0.0133779	0.354356
GOBP_CELL_JUNCTION_MAINTENANCE	1.50268	0.0172612	0.35298
GOBP_THYMIC_T_CELL_SELECTION	1.50117	0.0303797	0.356198
GOBP_CHONDROCYTE_DIFFERENTIATION	1.50076	0.00210305	0.3551
GOBP_REGULATION_OF_MYOBLAST_DIFFERENTIATION	1.50021	0.0159817	0.354746
GOBP_REGULATION_OF_T_HELPER_1_TYPE_IMMUNE_RESPONSE	1.50014	0.0282021	0.352187
GOBP_CELL_CELL_ADHESION_VIA_PLASMA_MEMBRANE_ADHESION_MOLECULES	1.49912	0	0.353595
GOBP_METANEPHRIC_NEPHRON_DEVELOPMENT	1.4986	0.017341	0.352976
GOBP_NEGATIVE_REGULATION_OF_INTERLEUKIN_2_PRODUCTION	1.49568	0.0369458	0.3619
GOBP_POSITIVE_REGULATION_OF_INTERLEUKIN_10_PRODUCTION	1.49493	0.0175029	0.362162
GOBP_MYELOID_LEUKOCYTE_MIGRATION	1.49374	0.00101626	0.364161
GOBP_KERATINIZATION	1.49335	0.0128957	0.362838
GOBP_CHONDROCYTE_PROLIFERATION	1.49319	0.0347826	0.360895
GOBP_CHEMOSENSORY_BEHAVIOR	1.493	0.0318066	0.358958
GOBP_NEGATIVE_REGULATION_OF_BONE_REMODELING	1.49217	0.0310078	0.359766
GOBP_DORSAL_VENTRAL_PATTERN_FORMATION	1.49191	0.00971922	0.358251
GOBP_INFLAMMATORY_CELL_APOPTOTIC_PROCESS	1.49187	0.0330789	0.355814
GOBP_HETEROPHILIC_CELL_CELL_ADHESION_VIA_PLASMA_MEMBRANE_CELL_ADHESION_MOLECULES	1.49155	0.0240275	0.354521
GOBP_GRANULOCYTE_MIGRATION	1.48881	0.0031185	0.362712
GOBP_INTERFERON_ALPHA_PRODUCTION	1.48804	0.0247641	0.363408
GOBP_POSITIVE_REGULATION_OF_PHAGOCYTOSIS	1.48788	0.00766703	0.361402
GOBP_CELLULAR_RESPONSE_TO_MOLECULE_OF_BACTERIAL_ORIGIN	1.48557	0.00202634	0.367727
GOBP_REGULATION_OF_OSTEOBLAST_PROLIFERATION	1.48358	0.0326877	0.373278
GOBP_MEMORY	1.48211	0.00312175	0.376702
GOBP_PROTEIN_KINASE_A_SIGNALING	1.48124	0.0172612	0.377789
GOBP_STEM_CELL_DIVISION	1.48051	0.0253012	0.378077
GOBP_SYNAPTIC_TRANSMISSION_CHOLINERGIC	1.48049	0.0318237	0.375563
GOBP_REGULATION_OF_COLLATERAL_SPROUTING	1.48008	0.0266836	0.374885
GOBP_REGULATION_OF_MUSCLE_ORGAN_DEVELOPMENT	1.47549	0.0232288	0.391109
GOBP_NEGATIVE_REGULATION_OF_MYELOID_CELL_DIFFERENTIATION	1.47542	0.00655738	0.388835
GOBP_G_PROTEIN_COUPLED_ACETYLCHOLINE_RECEPTOR_SIGNALING_PATHWAY	1.47531	0.0376214	0.386775
GOBP_RESPONSE_TO_MOLECULE_OF_BACTERIAL_ORIGIN	1.47462	0	0.387148
GOBP_ENDOTHELIAL_CELL_PROLIFERATION	1.47338	0.00510725	0.389836
GOBP_ANATOMICAL_STRUCTURE_ARRANGEMENT	1.47148	0.0382244	0.395429
GOBP_NEGATIVE_REGULATION_OF_INTRINSIC_APOPTOTIC_SIGNALING_PATHWAY_IN_RESPONSE_TO_DNA_DAMAGE	1.46996	0.0223793	0.399362
GOBP_REGULATION_OF_CELLULAR_EXTRAVASATION	1.46956	0.0208333	0.398523
GOBP_NEGATIVE_REGULATION_OF_HEMOPOIESIS	1.46854	0.00747863	0.400371
GOBP_POSITIVE_REGULATION_OF_PHOSPHOLIPASE_ACTIVITY	1.46823	0.0158014	0.399199
GOBP_POSITIVE_REGULATION_OF_EPIDERMIS_DEVELOPMENT	1.46658	0.0403917	0.403781
GOBP_POSITIVE_REGULATION_OF_PATTERN_RECOGNITION_RECEPTOR_SIGNALING_PATHWAY	1.46623	0.0207612	0.402813
GOBP_NERVE_DEVELOPMENT	1.46618	0.00867679	0.400517
GOBP_SENSORY_PERCEPTION_OF_PAIN	1.46573	0.00748663	0.399946
GOBP_BLOOD_VESSEL_ENDOTHELIAL_CELL_PROLIFERATION_INVOLVED_IN_SPROUTING_ANGIOGENESIS	1.46495	0.0346598	0.400767
GOBP_POSITIVE_REGULATION_OF_SYNCYTIUM_FORMATION_BY_PLASMA_MEMBRANE_FUSION	1.46374	0.0390921	0.403547
GOBP_CELLULAR_RESPONSE_TO_THYROID_HORMONE_STIMULUS	1.46289	0.0352645	0.404659
GOBP_POSTSYNAPTIC_SPECIALIZATION_ORGANIZATION	1.46113	0.0381062	0.40997
GOBP_POSITIVE_REGULATION_OF_MIRNA_TRANSCRIPTION	1.46096	0.0318544	0.408175
GOBP_DETECTION_OF_TEMPERATURE_STIMULUS_INVOLVED_IN_SENSORY_PERCEPTION	1.46045	0.0454545	0.40778
GOBP_POSITIVE_REGULATION_OF_EPITHELIAL_CELL_PROLIFERATION	1.4602	0.00203252	0.406448
GOBP_POSITIVE_REGULATION_OF_MUSCLE_TISSUE_DEVELOPMENT	1.45986	0.0349288	0.405509
GOBP_SNRNA_TRANSCRIPTION	1.45947	0.0594185	0.40483
GOBP_TEMPERATURE_HOMEOSTASIS	1.4586	0.00203459	0.406361
GOBP_TRACHEA_DEVELOPMENT	1.45533	0.0460199	0.417992
GOBP_REGULATION_OF_BONE_REMODELING	1.45455	0.0284738	0.41881
GOBP_CALCIUM_MEDIATED_SIGNALING_USING_INTRACELLULAR_CALCIUM_SOURCE	1.45443	0.0401035	0.416906
GOBP_HUMORAL_IMMUNE_RESPONSE	1.45434	0.00515464	0.415006
GOBP_INFLAMMATORY_RESPONSE_TO_ANTIGENIC_STIMULUS	1.45378	0.0187845	0.415263
GOBP_LYMPHOID_PROGENITOR_CELL_DIFFERENTIATION	1.45348	0.0499376	0.414206
GOBP_POSITIVE_REGULATION_OF_CHEMOKINE_PRODUCTION	1.45138	0.0265487	0.420657
GOBP_POSTSYNAPTIC_MEMBRANE_ORGANIZATION	1.45119	0.0359712	0.419197
GOBP_LEUKOCYTE_APOPTOTIC_PROCESS	1.45084	0.00846561	0.418179
GOBP_PH_REDUCTION	1.45065	0.0312139	0.416846
GOBP_POSITIVE_REGULATION_OF_RECEPTOR_MEDIATED_ENDOCYTOSIS	1.45045	0.0223714	0.415537
GOBP_REGULATION_OF_HUMORAL_IMMUNE_RESPONSE	1.44859	0.0339977	0.421503
GOBP_POSTSYNAPTIC_SIGNAL_TRANSDUCTION	1.44814	0.0315421	0.421025
GOBP_REGULATION_OF_SYNCYTIUM_FORMATION_BY_PLASMA_MEMBRANE_FUSION	1.44785	0.0429975	0.420172
GOBP_REGULATION_OF_T_CELL_DIFFERENTIATION_IN_THYMUS	1.44693	0.0409938	0.421796
GOBP_DETECTION_OF_STIMULUS_INVOLVED_IN_SENSORY_PERCEPTION_OF_PAIN	1.4459	0.0476191	0.423738
GOBP_RESPONSE_TO_FOLLICLE_STIMULATING_HORMONE	1.4455	0.0447761	0.423174
GOBP_EMBRYONIC_DIGIT_MORPHOGENESIS	1.44485	0.0227766	0.423871
GOBP_POSITIVE_REGULATION_BY_HOST_OF_VIRAL_TRANSCRIPTION	1.44438	0.0582404	0.423747
GOBP_REGULATION_OF_PROTEIN_MATURATION	1.44404	0.0132597	0.423139
GOBP_GLIAL_CELL_MIGRATION	1.44326	0.0283768	0.424292
GOBP_REGULATION_OF_LEUKOCYTE_APOPTOTIC_PROCESS	1.44243	0.021692	0.425423
GOBP_RESPONSE_TO_ARSENIC_CONTAINING_SUBSTANCE	1.44158	0.0360885	0.426974
GOBP_NEGATIVE_REGULATION_OF_PLATELET_ACTIVATION	1.44153	0.0591195	0.425034
GOBP_SECRETORY_GRANULE_ORGANIZATION	1.44149	0.0467626	0.423033
GOBP_POSITIVE_REGULATION_OF_OSTEOCLAST_DIFFERENTIATION	1.43938	0.0476773	0.430016
GOBP_POSITIVE_REGULATION_OF_PEPTIDYL_TYROSINE_PHOSPHORYLATION	1.43925	0.00202634	0.428329
GOBP_PROSTAGLANDIN_TRANSPORT	1.43835	0.0495049	0.430096
GOBP_RESPIRATORY_GASEOUS_EXCHANGE_BY_RESPIRATORY_SYSTEM	1.43792	0.0187845	0.429854
GOBP_NEGATIVE_REGULATION_OF_SMALL_GTPASE_MEDIATED_SIGNAL_TRANSDUCTION	1.43735	0.0254707	0.430109
GOBP_DETECTION_OF_STIMULUS_INVOLVED_IN_SENSORY_PERCEPTION	1.43667	0.0105042	0.431043
GOBP_AXONEME_ASSEMBLY	1.43646	0.0140237	0.429741
GOBP_REGULATION_OF_PLATELET_AGGREGATION	1.43624	0.0492788	0.428593
GOBP_REGULATION_OF_BMP_SIGNALING_PATHWAY	1.43595	0.00739958	0.427767
GOBP_INNERVATION	1.43575	0.0346475	0.426619
GOBP_RESPONSE_TO_DSRNA	1.43522	0.0383721	0.426944
GOBP_REGULATION_OF_MYELOID_CELL_DIFFERENTIATION	1.43466	0.00508647	0.427262
GOBP_ASSOCIATIVE_LEARNING	1.43379	0.0214133	0.429067
GOBP_RESPONSE_TO_VITAMIN	1.4325	0.0119565	0.432507
GOBP_REGULATION_OF_BONE_RESORPTION	1.43208	0.0365135	0.432442
GOBP_MITOCHONDRIAL_RNA_METABOLIC_PROCESS	1.43156	0.0240826	0.43256
GOBP_CELLULAR_RESPONSE_TO_PROSTAGLANDIN_STIMULUS	1.43067	0.0439147	0.434172
GOBP_REGULATION_OF_FEEDING_BEHAVIOR	1.43059	0.0551471	0.432499
GOBP_REGULATION_OF_TISSUE_REMODELING	1.42997	0.0172228	0.433034
GOBP_REGULATION_OF_EPIDERMIS_DEVELOPMENT	1.42973	0.0290828	0.432011
GOBP_NEGATIVE_REGULATION_OF_BLOOD_PRESSURE	1.42942	0.0460299	0.431309
GOBP_REGULATION_OF_NON_CANONICAL_WNT_SIGNALING_PATHWAY	1.42912	0.0536585	0.430751
GOBP_NEGATIVE_REGULATION_OF_CELL_ACTIVATION	1.4282	0.00405269	0.432683
GOBP_ANIMAL_ORGAN_REGENERATION	1.42814	0.0207197	0.431025
GOBP_COLLATERAL_SPROUTING	1.42719	0.0444444	0.433107
GOBP_GLOMERULUS_DEVELOPMENT	1.42716	0.0252193	0.431333
GOBP_REGULATION_OF_CARDIOCYTE_DIFFERENTIATION	1.42686	0.0434783	0.430703
GOBP_RETINOL_METABOLIC_PROCESS	1.42593	0.0425532	0.432772
GOBP_CEREBRAL_CORTEX_RADIALLY_ORIENTED_CELL_MIGRATION	1.42531	0.0369928	0.433496
GOBP_NEGATIVE_REGULATION_OF_PROTEIN_MATURATION	1.42488	0.0532178	0.433453
GOBP_CELL_JUNCTION_DISASSEMBLY	1.42476	0.0486891	0.432069
GOBP_REGULATION_OF_INTRINSIC_APOPTOTIC_SIGNALING_PATHWAY_IN_RESPONSE_TO_DNA_DAMAGE	1.42464	0.0412736	0.430693
GOBP_INFLAMMASOME_COMPLEX_ASSEMBLY	1.42395	0.0408922	0.431632
GOBP_REGULATION_OF_CELL_MATURATION	1.42383	0.0510949	0.430278
GOBP_VASCULAR_ENDOTHELIAL_GROWTH_FACTOR_PRODUCTION	1.4237	0.04038	0.429022
GOBP_HEMATOPOIETIC_PROGENITOR_CELL_DIFFERENTIATION	1.42269	0.00935551	0.431395
GOBP_REGULATION_OF_ACTIN_CYTOSKELETON_REORGANIZATION	1.42167	0.0339181	0.433976
GOBP_REGULATION_OF_ANIMAL_ORGAN_MORPHOGENESIS	1.42111	0.0123839	0.43452
GOBP_ADAPTIVE_THERMOGENESIS	1.42103	0.00511771	0.432951
GOBP_POSITIVE_REGULATION_OF_INTERFERON_BETA_PRODUCTION	1.42073	0.0361727	0.432454
GOBP_POSITIVE_REGULATION_OF_WOUND_HEALING	1.42058	0.0281849	0.431223
GOBP_DEFENSE_RESPONSE_TO_GRAM_NEGATIVE_BACTERIUM	1.41942	0.0419026	0.434456
GOBP_INTERFERON_BETA_PRODUCTION	1.4182	0.0330761	0.437571
GOBP_POSITIVE_REGULATION_OF_INTERFERON_ALPHA_PRODUCTION	1.41762	0.0540541	0.438082
GOBP_NEGATIVE_REGULATION_OF_REPRODUCTIVE_PROCESS	1.41752	0.0328054	0.436742
GOBP_CELLULAR_RESPONSE_TO_BIOTIC_STIMULUS	1.41726	0.00202634	0.435984
GOBP_ISOPRENOID_METABOLIC_PROCESS	1.41702	0.0191489	0.435219
GOBP_INOSITOL_LIPID_MEDIATED_SIGNALING	1.41637	0.00405269	0.436167
GOBP_EPITHELIAL_CELL_DIFFERENTIATION_INVOLVED_IN_KIDNEY_DEVELOPMENT	1.41633	0.0376283	0.434554
GOBP_REGULATION_OF_INFLAMMATORY_RESPONSE_TO_ANTIGENIC_STIMULUS	1.41609	0.0335648	0.433857
GOBP_MYELOID_CELL_APOPTOTIC_PROCESS	1.41598	0.0394737	0.432478
GOBP_CELLULAR_MODIFIED_AMINO_ACID_CATABOLIC_PROCESS	1.41485	0.0586124	0.435481
GOBP_ACROSOME_REACTION	1.41413	0.0608592	0.436866
GOBP_REGULATION_OF_SYNAPTIC_VESICLE_EXOCYTOSIS	1.41398	0.0368304	0.43576
GOBP_NEGATIVE_REGULATION_OF_T_CELL_DIFFERENTIATION	1.41383	0.0430233	0.434632
GOBP_REGULATION_OF_POSITIVE_CHEMOTAXIS	1.4138	0.0500596	0.433018
GOBP_POSITIVE_REGULATION_OF_RESPONSE_TO_CYTOKINE_STIMULUS	1.41347	0.0338428	0.432655
GOBP_CHEMOKINE_PRODUCTION	1.41315	0.020585	0.432294
GOBP_NEGATIVE_REGULATION_OF_EPITHELIAL_CELL_DIFFERENTIATION	1.41294	0.0380313	0.431495
GOBP_REGULATION_OF_PHOSPHATIDYLINOSITOL_3_KINASE_SIGNALING	1.4129	0.0228216	0.429984
GOBP_CELLULAR_HORMONE_METABOLIC_PROCESS	1.41276	0.0165803	0.428923
GOBP_NEGATIVE_REGULATION_OF_INFLAMMATORY_RESPONSE_TO_ANTIGENIC_STIMULUS	1.41227	0.0606796	0.429402
GOBP_CELLULAR_EXTRAVASATION	1.41223	0.0343716	0.427921
GOBP_POSITIVE_REGULATION_OF_SYNAPTIC_TRANSMISSION_GLUTAMATERGIC	1.41089	0.0510328	0.431749
GOBP_NEGATIVE_REGULATION_OF_LEUKOCYTE_MEDIATED_IMMUNITY	1.41046	0.027088	0.431773
GOBP_POSITIVE_REGULATION_OF_EPIDERMAL_CELL_DIFFERENTIATION	1.40958	0.0568319	0.433593
GOBP_MATING	1.4088	0.0633803	0.435165
GOBP_CELL_CHEMOTAXIS	1.40874	0	0.433764
GOBP_CELL_CELL_ADHESION_MEDIATED_BY_INTEGRIN	1.40791	0.0577164	0.435509
GOBP_GLIOGENESIS	1.40785	0	0.434125
GOBP_POSITIVE_REGULATION_OF_INTERLEUKIN_12_PRODUCTION	1.4067	0.0500569	0.437262
GOBP_CELL_REDOX_HOMEOSTASIS	1.40664	0.0451843	0.435871
GOBP_REGULATION_OF_COAGULATION	1.40659	0.021978	0.434505
GOBP_TRNA_MODIFICATION	1.4064	0.0189873	0.433716
GOBP_BLASTOCYST_GROWTH	1.4064	0.0628141	0.432182
GOBP_MAINTENANCE_OF_SYNAPSE_STRUCTURE	1.40592	0.0669192	0.432566
GOBP_MODULATION_BY_HOST_OF_VIRAL_PROCESS	1.40516	0.0636255	0.43404
GOBP_NEGATIVE_REGULATION_OF_LYMPHOCYTE_APOPTOTIC_PROCESS	1.4047	0.057243	0.434429
GOBP_RESPONSE_TO_IONIZING_RADIATION	1.40465	0.00517063	0.433004
GOBP_MATURATION_OF_LSU_RRNA	1.4044	0.0660377	0.432474
GOBP_OSTEOCLAST_DEVELOPMENT	1.40436	0.0441362	0.431063
GOBP_MORPHOGENESIS_OF_AN_ENDOTHELIUM	1.40423	0.0638037	0.43007
GOBP_XENOBIOTIC_METABOLIC_PROCESS	1.40378	0.0291892	0.430414
GOBP_DETECTION_OF_STIMULUS	1.40337	0.00304878	0.430489
GOBP_EATING_BEHAVIOR	1.40267	0.0584726	0.431682
GOBP_PHOTOTRANSDUCTION	1.40186	0.0578704	0.433701
GOBP_POSITIVE_REGULATION_OF_RESPONSE_TO_WOUNDING	1.40113	0.036105	0.435227
GOBP_NEGATIVE_REGULATION_OF_TYPE_I_INTERFERON_PRODUCTION	1.40112	0.0515222	0.433709
GOBP_MEMBRANE_DEPOLARIZATION_DURING_CARDIAC_MUSCLE_CELL_ACTION_POTENTIAL	1.40001	0.0442478	0.436677
GOBP_NEGATIVE_REGULATION_OF_RESPONSE_TO_WOUNDING	1.39972	0.0230769	0.436384
GOBP_SECONDARY_METABOLIC_PROCESS	1.39956	0.0494253	0.435541
GOBP_POSITIVE_REGULATION_OF_CREB_TRANSCRIPTION_FACTOR_ACTIVITY	1.39944	0.0674157	0.434602
GOBP_CELLULAR_RESPONSE_TO_VASCULAR_ENDOTHELIAL_GROWTH_FACTOR_STIMULUS	1.39757	0.0402612	0.440749
GOBP_REGULATION_OF_CHONDROCYTE_DIFFERENTIATION	1.39756	0.0381503	0.439273
GOBP_REGULATION_OF_MICROGLIAL_CELL_ACTIVATION	1.39754	0.0873533	0.437812
GOBP_ASTROCYTE_DEVELOPMENT	1.39739	0.0571096	0.436911
GOBP_LEARNING	1.39726	0.014433	0.435981
GOBP_HINDBRAIN_DEVELOPMENT	1.39725	0.00616016	0.434562
GOBP_NEGATIVE_REGULATION_OF_CELL_DEVELOPMENT	1.39683	0.00821355	0.434804
GOBP_POSITIVE_REGULATION_OF_LIPASE_ACTIVITY	1.39607	0.0428101	0.436364
GOBP_GLIAL_CELL_DEVELOPMENT	1.39572	0.0168955	0.43635
GOBP_POSITIVE_REGULATION_OF_VASCULATURE_DEVELOPMENT	1.39569	0.0122699	0.435074
GOBP_PROTEIN_TARGETING_TO_LYSOSOME	1.39432	0.0659204	0.43915
GOBP_ADULT_LOCOMOTORY_BEHAVIOR	1.39428	0.0265393	0.437844
GOBP_DETECTION_OF_MECHANICAL_STIMULUS_INVOLVED_IN_SENSORY_PERCEPTION	1.39402	0.0489845	0.437479
GOBP_REGULATION_OF_CELL_ADHESION_MEDIATED_BY_INTEGRIN	1.39394	0.0449438	0.436354
GOBP_EMBRYONIC_HINDLIMB_MORPHOGENESIS	1.39368	0.0663391	0.436085
GOBP_MATURATION_OF_LSU_RRNA_FROM_TRICISTRONIC_RRNA_TRANSCRIPT_SSU_RRNA_5_8S_RRNA_LSU_RRNA	1.39349	0.0748387	0.435412
GOBP_POSITIVE_REGULATION_OF_ADAPTIVE_IMMUNE_RESPONSE	1.39322	0.0265111	0.435014
GOBP_LEUKOCYTE_MIGRATION	1.3931	0.001002	0.434106
GOBP_POSITIVE_REGULATION_OF_LIPID_KINASE_ACTIVITY	1.393	0.0565371	0.433068
GOBP_POSITIVE_REGULATION_OF_FATTY_ACID_METABOLIC_PROCESS	1.39289	0.0497041	0.432076
GOBP_MESENCHYME_MORPHOGENESIS	1.39259	0.0312152	0.431893
GOBP_REGULATION_OF_CELLULAR_RESPONSE_TO_GROWTH_FACTOR_STIMULUS	1.39248	0.00201613	0.430904
GOBP_EMBRYONIC_APPENDAGE_MORPHOGENESIS	1.39234	0.0156904	0.430153
GOBP_POSITIVE_REGULATION_OF_BIOMINERALIZATION	1.39225	0.0324022	0.429147
GOBP_REGULATION_OF_LIPOPOLYSACCHARIDE_MEDIATED_SIGNALING_PATHWAY	1.39214	0.0654321	0.428284
GOBP_REGULATION_OF_REGULATED_SECRETORY_PATHWAY	1.39137	0.0103734	0.429969
GOBP_POSTSYNAPSE_ASSEMBLY	1.39136	0.0727056	0.428628
GOBP_MRNA_TRANSCRIPTION	1.39098	0.0634731	0.428798
GOBP_VENTRAL_SPINAL_CORD_DEVELOPMENT	1.39046	0.0504202	0.429407
GOBP_MACROPHAGE_DIFFERENTIATION	1.39042	0.0464576	0.428252
GOBP_NEGATIVE_REGULATION_OF_SMOOTH_MUSCLE_CELL_PROLIFERATION	1.39034	0.0410655	0.427293
GOBP_NEURON_MIGRATION	1.39	0.0123839	0.427273
GOBP_NEGATIVE_REGULATION_OF_INTRINSIC_APOPTOTIC_SIGNALING_PATHWAY_BY_P53_CLASS_MEDIATOR	1.3896	0.0669145	0.427494
GOBP_RESPONSE_TO_THYROID_HORMONE	1.38955	0.0654762	0.426374
GOBP_CELL_DIFFERENTIATION_INVOLVED_IN_METANEPHROS_DEVELOPMENT	1.38905	0.0653266	0.427176
GOBP_BONE_REMODELING	1.38761	0.0320171	0.431623
GOBP_GLIAL_CELL_DIFFERENTIATION	1.3874	0.0030426	0.431085
GOBP_POSITIVE_REGULATION_OF_TOLL_LIKE_RECEPTOR_SIGNALING_PATHWAY	1.3874	0.06375	0.429804
GOBP_TRANSMISSION_OF_NERVE_IMPULSE	1.38669	0.038961	0.431431
GOBP_DEFENSE_RESPONSE_TO_BACTERIUM	1.3852	0.00812183	0.435905
GOBP_METANEPHROS_DEVELOPMENT	1.38466	0.0311828	0.436675
GOBP_RESPONSE_TO_PH	1.38401	0.0640732	0.437949
GOBP_LIVER_REGENERATION	1.38281	0.0626506	0.441353
GOBP_VASCULAR_ENDOTHELIAL_CELL_PROLIFERATION	1.38197	0.0828105	0.443382
GOBP_SPERM_FLAGELLUM_ASSEMBLY	1.3805	0.0491607	0.447911
GOBP_OSTEOBLAST_PROLIFERATION	1.38049	0.0708383	0.446601
GOBP_POSITIVE_REGULATION_OF_PROTEIN_TYROSINE_KINASE_ACTIVITY	1.38032	0.0432802	0.445878
GOBP_POSTSYNAPSE_ORGANIZATION	1.37955	0.0163599	0.447573
GOBP_WATER_TRANSPORT	1.37954	0.0675159	0.446285
GOBP_ESTROGEN_METABOLIC_PROCESS	1.37929	0.073494	0.4459
GOBP_NEGATIVE_REGULATION_OF_CELL_SUBSTRATE_ADHESION	1.37923	0.0476718	0.444849
GOBP_ODONTOGENESIS	1.37893	0.0196281	0.44475
GOBP_VACUOLAR_ACIDIFICATION	1.37788	0.0776699	0.447697
GOBP_RESPONSE_TO_GAMMA_RADIATION	1.37742	0.0403587	0.44823
GOBP_INNATE_IMMUNE_RESPONSE_ACTIVATING_SIGNAL_TRANSDUCTION	1.37632	0.0844893	0.451234
GOBP_POSITIVE_REGULATION_OF_OSSIFICATION	1.37591	0.0583614	0.451552
GOBP_BIOLOGICAL_PROCESS_INVOLVED_IN_INTERACTION_WITH_SYMBIONT	1.37589	0.0362087	0.450346
GOBP_DENDRITIC_SPINE_MORPHOGENESIS	1.37548	0.0352811	0.450513
GOBP_TOLERANCE_INDUCTION	1.3754	0.0601966	0.449559
GOBP_REGULATION_OF_CARTILAGE_DEVELOPMENT	1.37528	0.036036	0.448718
GOBP_POSITIVE_REGULATION_OF_LEUKOCYTE_CELL_CELL_ADHESION	1.37428	0.0101317	0.451478
GOBP_CEREBRAL_CORTEX_CELL_MIGRATION	1.37373	0.058072	0.452502
GOBP_NEGATIVE_REGULATION_OF_NEURON_DEATH	1.37365	0.0010101	0.451497
GOBP_NEGATIVE_REGULATION_OF_INNATE_IMMUNE_RESPONSE	1.37323	0.0472009	0.451907
GOBP_TYPE_I_INTERFERON_PRODUCTION	1.37294	0.0234792	0.45184
GOBP_L_GLUTAMATE_IMPORT_ACROSS_PLASMA_MEMBRANE	1.37287	0.0832282	0.450856
GOBP_CEREBELLAR_CORTEX_FORMATION	1.37262	0.0640097	0.450569
GOBP_GLIAL_CELL_PROLIFERATION	1.37167	0.0629213	0.453202
GOBP_NEGATIVE_REGULATION_OF_ATP_DEPENDENT_ACTIVITY	1.37152	0.0931122	0.452558
GOBP_RETINAL_GANGLION_CELL_AXON_GUIDANCE	1.37105	0.0674157	0.453078
GOBP_ERK1_AND_ERK2_CASCADE	1.36997	0.00300601	0.456158
GOBP_AXON_DEVELOPMENT	1.36985	0.001	0.455376
GOBP_POSITIVE_REGULATION_OF_DNA_REPLICATION	1.3697	0.058072	0.454717
GOBP_T_CELL_DIFFERENTIATION_IN_THYMUS	1.36951	0.040305	0.454266
GOBP_TAXIS	1.36949	0	0.453106
GOBP_POSITIVE_REGULATION_OF_CELL_CELL_ADHESION	1.36905	0.00403633	0.453787
GOBP_NEGATIVE_REGULATION_OF_ENDOTHELIAL_CELL_APOPTOTIC_PROCESS	1.36841	0.0801887	0.455124
GOBP_CELLULAR_RESPONSE_TO_XENOBIOTIC_STIMULUS	1.36817	0.01973	0.454902
GOBP_REGULATION_OF_STRIATED_MUSCLE_CELL_DIFFERENTIATION	1.36752	0.0463362	0.456142
GOBP_BILE_ACID_AND_BILE_SALT_TRANSPORT	1.36733	0.0820707	0.455676
GOBP_POSITIVE_REGULATION_OF_INTERLEUKIN_2_PRODUCTION	1.36731	0.0811808	0.454531
GOBP_REGULATION_OF_DOUBLE_STRAND_BREAK_REPAIR_VIA_NONHOMOLOGOUS_END_JOINING	1.3666	0.0868055	0.456076
GOBP_SECONDARY_PALATE_DEVELOPMENT	1.36657	0.0784314	0.454962
GOBP_RESPONSE_TO_X_RAY	1.36623	0.07034	0.455162
GOBP_REGULATION_OF_CELLULAR_PH	1.36596	0.0450549	0.455063
GOBP_PTERIDINE_CONTAINING_COMPOUND_METABOLIC_PROCESS	1.36558	0.0599295	0.455412
GOBP_REGULATION_OF_BLOOD_PRESSURE	1.36545	0.0123584	0.454738
GOBP_NEGATIVE_REGULATION_OF_VASCULAR_PERMEABILITY	1.36541	0.0773196	0.453666
GOBP_FOLIC_ACID_CONTAINING_COMPOUND_METABOLIC_PROCESS	1.36466	0.0991536	0.455368
GOBP_POSITIVE_REGULATION_OF_MACROPHAGE_MIGRATION	1.364	0.0865266	0.45666
GOBP_NEGATIVE_REGULATION_OF_MONONUCLEAR_CELL_MIGRATION	1.36393	0.0793061	0.45579
GOBP_MYELOID_LEUKOCYTE_DIFFERENTIATION	1.36344	0.00808898	0.456504
GOBP_LEUKOCYTE_CHEMOTAXIS	1.36278	0.0071066	0.457965
GOBP_RESPONSE_TO_BMP	1.36239	0.0122951	0.458408
GOBP_REGULATION_OF_CELL_SUBSTRATE_JUNCTION_ORGANIZATION	1.36211	0.0425764	0.458233
GOBP_NEGATIVE_REGULATION_OF_NERVOUS_SYSTEM_DEVELOPMENT	1.36205	0.0226337	0.457303
GOBP_POSITIVE_REGULATION_OF_RECEPTOR_INTERNALIZATION	1.36161	0.0821078	0.457894
GOBP_POSITIVE_REGULATION_OF_COAGULATION	1.36158	0.0828105	0.456834
GOBP_NEGATIVE_REGULATION_OF_MUSCLE_CELL_DIFFERENTIATION	1.36157	0.0576497	0.455726
GOBP_NEGATIVE_REGULATION_OF_STEROID_METABOLIC_PROCESS	1.36154	0.0829268	0.454683
GOBP_URETER_DEVELOPMENT	1.36106	0.0931759	0.455385
GOBP_SEGMENTATION	1.36029	0.03125	0.457189
GOBP_SENSORY_PERCEPTION	1.35993	0	0.457444
GOBP_REGULATION_OF_MAST_CELL_ACTIVATION_INVOLVED_IN_IMMUNE_RESPONSE	1.35914	0.0788235	0.459478
GOBP_POSITIVE_REGULATION_OF_MYOBLAST_DIFFERENTIATION	1.3588	0.10401	0.459677
GOBP_CALCIUM_ION_REGULATED_EXOCYTOSIS	1.35877	0.041621	0.458604
GOBP_SENSORY_PERCEPTION_OF_MECHANICAL_STIMULUS	1.35867	0.0132789	0.45785
GOBP_NEURON_PROJECTION_GUIDANCE	1.35866	0.00603015	0.456712
GOBP_DETECTION_OF_ABIOTIC_STIMULUS	1.3577	0.0248705	0.459408
GOBP_REGULATION_OF_CELL_CELL_ADHESION	1.35769	0.003	0.458262
GOBP_REGULATION_OF_ENDOCYTIC_RECYCLING	1.35769	0.0916129	0.457139
GOBP_NEGATIVE_REGULATION_OF_SYSTEMIC_ARTERIAL_BLOOD_PRESSURE	1.35656	0.111111	0.460525
GOBP_RESPONSE_TO_LEUKEMIA_INHIBITORY_FACTOR	1.35557	0.0426894	0.463238
GOBP_MITOCHONDRIAL_GENE_EXPRESSION	1.35537	0.0282722	0.462946
GOBP_RESPONSE_TO_INTERFERON_GAMMA	1.355	0.0247678	0.46323
GOBP_REGULATION_OF_BONE_MINERALIZATION	1.35453	0.0463362	0.463944
GOBP_RESPONSE_TO_XENOBIOTIC_STIMULUS	1.35371	0.00100402	0.466043
GOBP_REGULATION_OF_MYELOID_CELL_APOPTOTIC_PROCESS	1.3536	0.0833333	0.465387
GOBP_REGULATION_OF_B_CELL_PROLIFERATION	1.35342	0.058427	0.46493
GOBP_REGULATION_OF_MUSCLE_CELL_DIFFERENTIATION	1.35342	0.0271116	0.463801
GOBP_MATURATION_OF_SSU_RRNA	1.3531	0.0535308	0.463958
GOBP_REGULATION_OF_EXTRINSIC_APOPTOTIC_SIGNALING_PATHWAY_VIA_DEATH_DOMAIN_RECEPTORS	1.35269	0.0669693	0.464443
GOBP_SPROUTING_ANGIOGENESIS	1.35263	0.0197505	0.463557
GOBP_NEGATIVE_REGULATION_OF_CARTILAGE_DEVELOPMENT	1.35255	0.0720288	0.462779
GOBP_METENCEPHALON_DEVELOPMENT	1.35188	0.0314465	0.464306
GOBP_REGULATION_OF_B_CELL_APOPTOTIC_PROCESS	1.35124	0.0876979	0.465761
GOBP_TISSUE_REMODELING	1.35096	0.0183861	0.465764
GOBP_REGULATION_OF_CENTRIOLE_REPLICATION	1.35046	0.0881273	0.4666
GOBP_EMBRYO_IMPLANTATION	1.35046	0.064588	0.465486
GOBP_POSITIVE_REGULATION_OF_NUCLEOTIDE_BIOSYNTHETIC_PROCESS	1.34991	0.0898588	0.466693
GOBP_REGULATION_OF_INTEGRIN_ACTIVATION	1.34978	0.100756	0.466124
GOBP_RNA_METHYLATION	1.34952	0.05	0.466005
GOBP_POSITIVE_REGULATION_OF_RESPONSE_TO_BIOTIC_STIMULUS	1.34943	0.0195072	0.46527
GOBP_CELL_ADHESION_MEDIATED_BY_INTEGRIN	1.34932	0.0378788	0.464581
GOBP_POSITIVE_REGULATION_OF_NEURON_PROJECTION_DEVELOPMENT	1.34889	0.0134436	0.465212
GOBP_RESPONSE_TO_TUMOR_NECROSIS_FACTOR	1.34879	0.00907258	0.464554
GOBP_RIBOSOME_BIOGENESIS	1.34855	0.002002	0.46441
GOBP_PHOSPHATIDYLINOSITOL_3_KINASE_SIGNALING	1.34734	0.0258264	0.468103
GOBP_REGULATION_OF_POSTSYNAPSE_ORGANIZATION	1.34734	0.0392157	0.467014
GOBP_POSITIVE_REGULATION_OF_VASCULAR_ENDOTHELIAL_CELL_PROLIFERATION	1.34728	0.0935897	0.466152
GOBP_DNA_METHYLATION_INVOLVED_IN_GAMETE_GENERATION	1.34699	0.102362	0.466255
GOBP_REGULATION_OF_PROTEIN_KINASE_A_SIGNALING	1.34678	0.0827251	0.466005
GOBP_L_GLUTAMATE_TRANSMEMBRANE_TRANSPORT	1.34625	0.0924855	0.466937
GOBP_MESODERMAL_CELL_DIFFERENTIATION	1.34597	0.0806257	0.466987
GOBP_CELL_SUBSTRATE_JUNCTION_ORGANIZATION	1.34587	0.0397074	0.466275
GOBP_NEGATIVE_REGULATION_OF_CELL_ADHESION	1.34569	0.00603622	0.465982
GOBP_REGULATION_OF_TUMOR_NECROSIS_FACTOR_MEDIATED_SIGNALING_PATHWAY	1.34391	0.0747768	0.471907
GOBP_CELLULAR_RESPONSE_TO_PROSTAGLANDIN_E_STIMULUS	1.34363	0.101911	0.471886
GOBP_CAMP_METABOLIC_PROCESS	1.34341	0.098301	0.47169
GOBP_CELL_MORPHOGENESIS_INVOLVED_IN_NEURON_DIFFERENTIATION	1.34335	0	0.470851
GOBP_OVULATION_CYCLE	1.34315	0.0530973	0.470647
GOBP_TUMOR_NECROSIS_FACTOR_SUPERFAMILY_CYTOKINE_PRODUCTION	1.34307	0.0184995	0.469887
GOBP_REGULATION_OF_MIRNA_TRANSCRIPTION	1.34248	0.0677026	0.471192
GOBP_NEGATIVE_REGULATION_OF_RESPONSE_TO_CYTOKINE_STIMULUS	1.34201	0.0416667	0.472016
GOBP_LEUKOCYTE_CELL_CELL_ADHESION	1.34167	0.00200401	0.47221
GOBP_FIBRINOLYSIS	1.34165	0.106117	0.471211
GOBP_RESPONSE_TO_FIBROBLAST_GROWTH_FACTOR	1.34157	0.0447284	0.47044
GOBP_NEGATIVE_REGULATION_OF_CYTOKINE_PRODUCTION_INVOLVED_IN_INFLAMMATORY_RESPONSE	1.34067	0.116981	0.472959
GOBP_GAMMA_DELTA_T_CELL_ACTIVATION	1.34061	0.115979	0.472167
GOBP_NEUROTRANSMITTER_RECEPTOR_TRANSPORT	1.33979	0.101485	0.474382
GOBP_NEGATIVE_REGULATION_OF_MEIOTIC_CELL_CYCLE	1.33973	0.113695	0.47358
GOBP_NEGATIVE_REGULATION_OF_HISTONE_METHYLATION	1.33972	0.108723	0.472607
GOBP_NEGATIVE_REGULATION_OF_PROTEIN_SECRETION	1.33879	0.0723164	0.47527
GOBP_MAINTENANCE_OF_BLOOD_BRAIN_BARRIER	1.3387	0.0791618	0.474563
GOBP_CALCIUM_INDEPENDENT_CELL_CELL_ADHESION_VIA_PLASMA_MEMBRANE_CELL_ADHESION_MOLECULES	1.33858	0.0834371	0.473944
GOBP_MULTICELLULAR_ORGANISMAL_HOMEOSTASIS	1.33852	0	0.473133
GOBP_AXONAL_TRANSPORT	1.33812	0.0560345	0.473712
GOBP_NEGATIVE_REGULATION_OF_WOUND_HEALING	1.33775	0.0534759	0.474121
GOBP_RNA_LOCALIZATION	1.33717	0.0211907	0.475371
GOBP_NONRIBOSOMAL_PEPTIDE_BIOSYNTHETIC_PROCESS	1.33701	0.103275	0.474956
GOBP_POSITIVE_REGULATION_OF_GLUCOSE_METABOLIC_PROCESS	1.33686	0.0858124	0.474544
GOBP_NEGATIVE_REGULATION_OF_FIBROBLAST_GROWTH_FACTOR_RECEPTOR_SIGNALING_PATHWAY	1.3356	0.109643	0.478607
GOBP_EPIBOLY	1.33517	0.101617	0.479253
GOBP_SUBSTRATE_ADHESION_DEPENDENT_CELL_SPREADING	1.33509	0.0353798	0.478521
GOBP_NEGATIVE_REGULATION_OF_GLIAL_CELL_DIFFERENTIATION	1.33486	0.100775	0.478344
GOBP_REGULATION_OF_MONOCYTE_CHEMOTAXIS	1.33486	0.0973558	0.477334
GOBP_CELL_DIFFERENTIATION_IN_SPINAL_CORD	1.33478	0.0940767	0.476657
GOBP_DETECTION_OF_CHEMICAL_STIMULUS_INVOLVED_IN_SENSORY_PERCEPTION_OF_TASTE	1.33463	0.10625	0.476267
GOBP_EYE_PHOTORECEPTOR_CELL_DEVELOPMENT	1.33408	0.091442	0.477405
GOBP_POSITIVE_REGULATION_OF_SMALL_GTPASE_MEDIATED_SIGNAL_TRANSDUCTION	1.33406	0.053203	0.476481
GOBP_CENTROSOME_DUPLICATION	1.334	0.0562771	0.475668
GOBP_MONONUCLEAR_CELL_MIGRATION	1.33385	0.016444	0.475254
GOBP_REGULATION_OF_VASCULATURE_DEVELOPMENT	1.33374	0.00903614	0.474624
GOBP_NEGATIVE_REGULATION_OF_LYMPHOCYTE_MEDIATED_IMMUNITY	1.33309	0.0766551	0.476322
GOBP_CARDIAC_RIGHT_VENTRICLE_MORPHOGENESIS	1.33303	0.10199	0.475524
GOBP_TROPHECTODERMAL_CELL_DIFFERENTIATION	1.33295	0.109159	0.47482
GOBP_LYMPHOCYTE_CHEMOTAXIS	1.33282	0.0751708	0.474279
GOBP_MITOCHONDRIAL_TRANSCRIPTION	1.33254	0.107459	0.474336
GOBP_FOCAL_ADHESION_ASSEMBLY	1.33239	0.0477223	0.473845
GOBP_T_CELL_SELECTION	1.33233	0.0730012	0.473113
GOBP_REGULATION_OF_LONG_TERM_SYNAPTIC_POTENTIATION	1.3315	0.0820633	0.475344
GOBP_NEGATIVE_REGULATION_OF_IMMUNE_SYSTEM_PROCESS	1.3314	0.003003	0.474761
GOBP_REGULATION_OF_CYSTEINE_TYPE_ENDOPEPTIDASE_ACTIVITY_INVOLVED_IN_APOPTOTIC_SIGNALING_PATHWAY	1.33117	0.100496	0.474643
GOBP_INTEGRIN_ACTIVATION	1.33055	0.10475	0.476095
GOBP_ENERGY_HOMEOSTASIS	1.33011	0.0858469	0.476937
GOBP_ASPARTATE_FAMILY_AMINO_ACID_METABOLIC_PROCESS	1.3297	0.0921502	0.477617
GOBP_REGULATION_OF_LEUKOCYTE_DIFFERENTIATION	1.32951	0.00504032	0.477343
GOBP_BONE_MINERALIZATION	1.32915	0.0323591	0.477765
GOBP_AMINO_SUGAR_METABOLIC_PROCESS	1.32757	0.095843	0.48297
GOBP_ESTABLISHMENT_OF_RNA_LOCALIZATION	1.32692	0.0217166	0.484642
GOBP_POSITIVE_REGULATION_OF_GLIAL_CELL_DIFFERENTIATION	1.32685	0.0961538	0.483952
GOBP_POSITIVE_REGULATION_OF_NEURAL_PRECURSOR_CELL_PROLIFERATION	1.32661	0.0728324	0.483902
GOBP_POSITIVE_REGULATION_OF_PROTEIN_AUTOPHOSPHORYLATION	1.32649	0.116727	0.483385
GOBP_TOLL_LIKE_RECEPTOR_2_SIGNALING_PATHWAY	1.32621	0.115136	0.483562
GOBP_NUCLEOBASE_CONTAINING_COMPOUND_TRANSPORT	1.32617	0.0131313	0.482751
GOBP_VISUAL_BEHAVIOR	1.32497	0.0838052	0.486538
GOBP_NCRNA_PROCESSING	1.32491	0.001001	0.485777
GOBP_NEGATIVE_REGULATION_OF_IMMUNE_RESPONSE	1.32488	0.0310881	0.484883
GOBP_REGULATION_OF_MITOCHONDRIAL_OUTER_MEMBRANE_PERMEABILIZATION_INVOLVED_IN_APOPTOTIC_SIGNALING_PATHWAY	1.32482	0.110701	0.484165
GOBP_NEGATIVE_REGULATION_OF_REGULATED_SECRETORY_PATHWAY	1.32455	0.108776	0.484363
GOBP_NEGATIVE_REGULATION_OF_RESPONSE_TO_DNA_DAMAGE_STIMULUS	1.32441	0.055914	0.483946
GOBP_INTERLEUKIN_12_PRODUCTION	1.32349	0.0742407	0.486733
GOBP_LYMPHOCYTE_MIGRATION	1.32337	0.046875	0.486177
GOBP_CELLULAR_RESPONSE_TO_RADIATION	1.32307	0.0193483	0.486494
GOBP_REGULATION_OF_RESPONSE_TO_WOUNDING	1.32168	0.0226105	0.491048
GOBP_POSITIVE_REGULATION_OF_TYROSINE_PHOSPHORYLATION_OF_STAT_PROTEIN	1.32044	0.0773481	0.494982
GOBP_MOTOR_NEURON_AXON_GUIDANCE	1.32037	0.100236	0.494318
GOBP_REGULATION_OF_ENDOTHELIAL_CELL_DIFFERENTIATION	1.32002	0.091442	0.494777
GOBP_LAMELLIPODIUM_ASSEMBLY	1.31957	0.071267	0.495586
GOBP_POSITIVE_REGULATION_OF_LONG_TERM_SYNAPTIC_POTENTIATION	1.31953	0.126394	0.494722
GOBP_REGULATION_OF_AXONOGENESIS	1.31918	0.0224719	0.495178
GOBP_FEEDING_BEHAVIOR	1.31859	0.0698413	0.496603
GOBP_REGULATION_OF_DENDRITIC_SPINE_MORPHOGENESIS	1.31843	0.0903955	0.496259
GOBP_MITOTIC_DNA_INTEGRITY_CHECKPOINT_SIGNALING	1.3181	0.061246	0.496578
GOBP_REGULATION_OF_EXTRINSIC_APOPTOTIC_SIGNALING_PATHWAY	1.31772	0.0255885	0.497151
GOBP_CYTOPLASMIC_PATTERN_RECOGNITION_RECEPTOR_SIGNALING_PATHWAY	1.31771	0.0848018	0.496198
GOBP_NEGATIVE_REGULATION_OF_STRIATED_MUSCLE_CELL_DIFFERENTIATION	1.31752	0.100962	0.496031
GOBP_POSITIVE_REGULATION_OF_SMOOTH_MUSCLE_CELL_MIGRATION	1.31752	0.0948992	0.495075
GOBP_ESTABLISHMENT_OF_PROTEIN_LOCALIZATION_TO_VACUOLE	1.31746	0.0835214	0.494388
GOBP_BONE_RESORPTION	1.31739	0.0760626	0.493715
GOBP_NEGATIVE_REGULATION_OF_LYMPHOCYTE_DIFFERENTIATION	1.31728	0.080226	0.493127
GOBP_NEUROTRANSMITTER_UPTAKE	1.31662	0.0980392	0.494765
GOBP_POSITIVE_REGULATION_OF_GLUCOSE_TRANSMEMBRANE_TRANSPORT	1.31644	0.0991832	0.494498
GOBP_REGULATION_OF_NEUROTRANSMITTER_LEVELS	1.31632	0.0181635	0.494044
GOBP_POSITIVE_REGULATION_OF_CELL_ADHESION_MEDIATED_BY_INTEGRIN	1.31602	0.120452	0.494267
GOBP_POSITIVE_REGULATION_OF_HEMOPOIESIS	1.31577	0.0194672	0.494309
GOBP_PROTEIN_INSERTION_INTO_MEMBRANE	1.31573	0.075388	0.49354
GOBP_POSITIVE_REGULATION_OF_LOCOMOTION	1.31499	0	0.495524
GOBP_REGULATION_OF_LYMPHOCYTE_APOPTOTIC_PROCESS	1.31474	0.0749149	0.4956
GOBP_COMPLEMENT_ACTIVATION	1.31454	0.114078	0.495502
GOBP_NCRNA_METABOLIC_PROCESS	1.31447	0	0.494902
GOBP_POSITIVE_REGULATION_OF_CHONDROCYTE_DIFFERENTIATION	1.31442	0.141593	0.494198
GOBP_POSITIVE_REGULATION_OF_DOUBLE_STRAND_BREAK_REPAIR_VIA_NONHOMOLOGOUS_END_JOINING	1.31358	0.120466	0.496623
GOBP_COGNITION	1.31275	0.0110442	0.498922
GOBP_SOMATIC_STEM_CELL_POPULATION_MAINTENANCE	1.31274	0.104408	0.498033
GOBP_SNRNA_METABOLIC_PROCESS	1.31265	0.0832408	0.497441
GOBP_PHOTOTRANSDUCTION_VISIBLE_LIGHT	1.31165	0.126779	0.500494
GOBP_POSITIVE_REGULATION_OF_ENDOTHELIAL_CELL_MIGRATION	1.31127	0.0461216	0.501108
GOBP_NEGATIVE_REGULATION_OF_CELL_MATRIX_ADHESION	1.31119	0.108619	0.500479
GOBP_REGULATION_OF_PROTEIN_POLYUBIQUITINATION	1.31099	0.104116	0.500386
GOBP_REGULATION_OF_CELLULAR_RESPONSE_TO_TRANSFORMING_GROWTH_FACTOR_BETA_STIMULUS	1.31062	0.0383817	0.500957
GOBP_REGULATION_OF_TRANSLATIONAL_ELONGATION	1.31011	0.141927	0.501969
GOBP_REGULATION_OF_TUBE_SIZE	1.30839	0.038105	0.508032
GOBP_RIBONUCLEOPROTEIN_COMPLEX_BIOGENESIS	1.30773	0.001001	0.509848
GOBP_MRNA_TRANSPORT	1.30745	0.0405405	0.510057
GOBP_REGULATION_OF_DNA_REPLICATION	1.3074	0.0465839	0.509338
GOBP_POSITIVE_REGULATION_OF_CELL_ADHESION	1.30737	0.005	0.508498
GOBP_CELLULAR_RESPONSE_TO_LIGHT_STIMULUS	1.30686	0.0428422	0.509597
GOBP_REGULATION_OF_WATER_LOSS_VIA_SKIN	1.30622	0.104423	0.511177
GOBP_NEUROTRANSMITTER_TRANSPORT	1.30615	0.0182002	0.510516
GOBP_RESPONSE_TO_RADIATION	1.30606	0.00700701	0.510011
GOBP_MOTILE_CILIUM_ASSEMBLY	1.30588	0.102975	0.509749
GOBP_REGULATION_OF_SMALL_GTPASE_MEDIATED_SIGNAL_TRANSDUCTION	1.3056	0.00904523	0.50991
GOBP_REGULATION_OF_LIPASE_ACTIVITY	1.30547	0.0701944	0.509533
GOBP_PROSTANOID_METABOLIC_PROCESS	1.3054	0.113095	0.508909
GOBP_ACIDIC_AMINO_ACID_TRANSPORT	1.30531	0.0979955	0.508334
GOBP_HYALURONAN_METABOLIC_PROCESS	1.30528	0.11165	0.507537
GOBP_RESPONSE_TO_BACTERIUM	1.30474	0.001	0.508825
GOBP_CELL_AGING	1.304	0.0482686	0.510985
GOBP_NEGATIVE_REGULATION_OF_CELL_SUBSTRATE_JUNCTION_ORGANIZATION	1.30393	0.13413	0.510371
GOBP_RIBOSOMAL_SMALL_SUBUNIT_BIOGENESIS	1.30391	0.0730397	0.509525
GOBP_DETECTION_OF_LIGHT_STIMULUS	1.30332	0.0863229	0.510906
GOBP_POSITIVE_REGULATION_OF_PHOSPHATIDYLINOSITOL_3_KINASE_SIGNALING	1.30312	0.0812294	0.510803
GOBP_NEGATIVE_REGULATION_OF_ALPHA_BETA_T_CELL_DIFFERENTIATION	1.30308	0.112745	0.51007
GOBP_HINDLIMB_MORPHOGENESIS	1.30302	0.121354	0.509398
GOBP_POSITIVE_REGULATION_OF_TORC1_SIGNALING	1.30274	0.146371	0.509669
GOBP_DOUBLE_STRAND_BREAK_REPAIR_VIA_NONHOMOLOGOUS_END_JOINING	1.30272	0.0887701	0.508898
GOBP_REGULATION_OF_PATTERN_RECOGNITION_RECEPTOR_SIGNALING_PATHWAY	1.30261	0.0533618	0.508445
GOBP_VASCULAR_PROCESS_IN_CIRCULATORY_SYSTEM	1.3026	0.0151515	0.50759
GOBP_TELENCEPHALON_GLIAL_CELL_MIGRATION	1.30128	0.131148	0.51194
GOBP_SPERM_MOTILITY	1.30078	0.0626305	0.512972
GOBP_MUCOPOLYSACCHARIDE_METABOLIC_PROCESS	1.30075	0.0618337	0.512171
GOBP_POSITIVE_REGULATION_OF_LYMPHOCYTE_MIGRATION	1.30041	0.105882	0.512668
GOBP_COLLAGEN_METABOLIC_PROCESS	1.29944	0.0722762	0.515705
GOBP_PROTEIN_LOCALIZATION_TO_SYNAPSE	1.29937	0.0869565	0.515115
GOBP_NEGATIVE_REGULATION_OF_LEUKOCYTE_CELL_CELL_ADHESION	1.29931	0.0462185	0.514447
GOBP_NEURON_PROJECTION_ORGANIZATION	1.29929	0.0630342	0.513608
GOBP_RAB_PROTEIN_SIGNAL_TRANSDUCTION	1.29848	0.12263	0.516013
GOBP_RRNA_METABOLIC_PROCESS	1.29843	0.0180723	0.515302
GOBP_RESPONSE_TO_ANTIBIOTIC	1.29809	0.106904	0.51582
GOBP_REGULATION_OF_SMOOTH_MUSCLE_CONTRACTION	1.29783	0.0927948	0.515839
GOBP_POSITIVE_REGULATION_OF_LEUKOCYTE_PROLIFERATION	1.29779	0.0501535	0.515096
GOBP_CD4_POSITIVE_OR_CD8_POSITIVE_ALPHA_BETA_T_CELL_LINEAGE_COMMITMENT	1.29736	0.132335	0.515966
GOBP_HORMONE_METABOLIC_PROCESS	1.29733	0.0173824	0.515207
GOBP_POSITIVE_REGULATION_OF_CARTILAGE_DEVELOPMENT	1.29642	0.110977	0.517866
GOBP_SKIN_EPIDERMIS_DEVELOPMENT	1.29633	0.0734523	0.517276
GOBP_ZYMOGEN_ACTIVATION	1.29608	0.0986547	0.517492
GOBP_HUMORAL_IMMUNE_RESPONSE_MEDIATED_BY_CIRCULATING_IMMUNOGLOBULIN	1.29589	0.1247	0.517295
GOBP_REGULATION_OF_LEUKOCYTE_MIGRATION	1.29568	0.0274112	0.517381
GOBP_NEGATIVE_REGULATION_OF_TYPE_I_INTERFERON_MEDIATED_SIGNALING_PATHWAY	1.29561	0.153061	0.516756
GOBP_POSITIVE_REGULATION_OF_EPITHELIAL_CELL_DIFFERENTIATION	1.29552	0.108447	0.51627
GOBP_VESICLE_MEDIATED_TRANSPORT_IN_SYNAPSE	1.29548	0.0273834	0.515531
GOBP_REGULATION_OF_HORMONE_BIOSYNTHETIC_PROCESS	1.2952	0.130277	0.515797
GOBP_PROTEIN_TRIMERIZATION	1.29505	0.146617	0.515518
GOBP_PROTEIN_TARGETING_TO_VACUOLE	1.29495	0.116822	0.514996
GOBP_PEPTIDYL_TYROSINE_DEPHOSPHORYLATION	1.29391	0.0667362	0.518186
GOBP_REGULATION_OF_EPITHELIAL_CELL_DIFFERENTIATION	1.29287	0.0627615	0.52152
GOBP_POSITIVE_REGULATION_OF_T_HELPER_1_TYPE_IMMUNE_RESPONSE	1.29268	0.151088	0.521435
GOBP_NEGATIVE_REGULATION_OF_INTERFERON_GAMMA_PRODUCTION	1.29185	0.136954	0.523856
GOBP_REGULATION_OF_MAST_CELL_ACTIVATION	1.29177	0.0925059	0.523297
GOBP_NEGATIVE_REGULATION_OF_LEUKOCYTE_MIGRATION	1.29101	0.117376	0.525362
GOBP_DEVELOPMENT_OF_PRIMARY_FEMALE_SEXUAL_CHARACTERISTICS	1.29078	0.0683491	0.525501
GOBP_SYNAPSE_ASSEMBLY	1.29045	0.0316004	0.525961
GOBP_REGULATION_OF_ALTERNATIVE_MRNA_SPLICING_VIA_SPLICEOSOME	1.29043	0.0993378	0.525191
GOBP_PHAGOCYTOSIS_RECOGNITION	1.28994	0.153197	0.526206
GOBP_REGULATION_OF_EPITHELIAL_TO_MESENCHYMAL_TRANSITION	1.28986	0.0761905	0.525696
GOBP_NEGATIVE_REGULATION_OF_TRANSFORMING_GROWTH_FACTOR_BETA_RECEPTOR_SIGNALING_PATHWAY	1.28951	0.0862445	0.526253
GOBP_ENDOCHONDRAL_BONE_MORPHOGENESIS	1.28892	0.095082	0.527834
GOBP_REGULATION_OF_CELL_DIVISION	1.28886	0.0376016	0.527218
GOBP_REGULATION_OF_CELLULAR_RESPONSE_TO_HEAT	1.28869	0.139651	0.527131
GOBP_REGULATED_EXOCYTOSIS	1.28856	0.0273003	0.526785
GOBP_WATER_SOLUBLE_VITAMIN_METABOLIC_PROCESS	1.28846	0.1	0.526305
GOBP_ACTIN_CYTOSKELETON_REORGANIZATION	1.28808	0.0645503	0.527006
GOBP_POSITIVE_REGULATION_OF_PROTEIN_KINASE_B_SIGNALING	1.28791	0.0588854	0.52679
GOBP_NEGATIVE_REGULATION_OF_CD4_POSITIVE_ALPHA_BETA_T_CELL_DIFFERENTIATION	1.28698	0.14604	0.529685
GOBP_B_CELL_PROLIFERATION	1.28672	0.0954994	0.529811
GOBP_REGULATION_OF_PROTEIN_LOCALIZATION_TO_SYNAPSE	1.28665	0.146221	0.529188
GOBP_TRANSMEMBRANE_RECEPTOR_PROTEIN_SERINE_THREONINE_KINASE_SIGNALING_PATHWAY	1.28615	0.00801603	0.530363
GOBP_LIPOPOLYSACCHARIDE_MEDIATED_SIGNALING_PATHWAY	1.2861	0.111356	0.529679
GOBP_POSITIVE_REGULATION_OF_TYPE_I_INTERFERON_PRODUCTION	1.28601	0.0899001	0.529224
GOBP_PLASMINOGEN_ACTIVATION	1.28484	0.141278	0.533077
GOBP_NEGATIVE_REGULATION_OF_MITOTIC_CELL_CYCLE	1.28447	0.0342742	0.5337
GOBP_POSITIVE_REGULATION_OF_MACROPHAGE_CHEMOTAXIS	1.2843	0.16624	0.53354
GOBP_NEGATIVE_REGULATION_OF_TISSUE_REMODELING	1.28341	0.155087	0.536306
GOBP_REGULATION_OF_PEPTIDYL_TYROSINE_PHOSPHORYLATION	1.28319	0.0251509	0.536269
GOBP_RESPONSE_TO_HEAT	1.28279	0.0774869	0.536925
GOBP_POSITIVE_REGULATION_OF_T_CELL_PROLIFERATION	1.28273	0.0877944	0.536292
GOBP_REGULATION_OF_RELEASE_OF_SEQUESTERED_CALCIUM_ION_INTO_CYTOSOL	1.28264	0.0936491	0.535809
GOBP_NEGATIVE_REGULATION_OF_AXONOGENESIS	1.2825	0.0873362	0.5355
GOBP_POSITIVE_REGULATION_OF_NOTCH_SIGNALING_PATHWAY	1.28232	0.101163	0.535379
GOBP_POSITIVE_REGULATION_OF_BMP_SIGNALING_PATHWAY	1.28229	0.125301	0.534668
GOBP_CRANIAL_NERVE_DEVELOPMENT	1.28217	0.121759	0.534298
GOBP_DOSAGE_COMPENSATION	1.28194	0.155941	0.534359
GOBP_NUCLEAR_TRANSCRIBED_MRNA_POLY_A_TAIL_SHORTENING	1.28097	0.136804	0.537645
GOBP_REGULATION_OF_PHOSPHOLIPASE_ACTIVITY	1.28093	0.107301	0.536945
GOBP_LYMPHOCYTE_APOPTOTIC_PROCESS	1.28035	0.0858086	0.538457
GOBP_EXTERNAL_ENCAPSULATING_STRUCTURE_ORGANIZATION	1.28029	0.0100402	0.537869
GOBP_RESPONSE_TO_PROTOZOAN	1.28028	0.158282	0.53706
GOBP_CELLULAR_SENESCENCE	1.28006	0.0827068	0.537111
GOBP_CELLULAR_RESPONSE_TO_GAMMA_RADIATION	1.27975	0.121103	0.537539
GOBP_CYTOKINE_PRODUCTION_INVOLVED_IN_INFLAMMATORY_RESPONSE	1.27951	0.116648	0.537717
GOBP_POSITIVE_T_CELL_SELECTION	1.2792	0.133803	0.538151
GOBP_CELLULAR_RESPONSE_TO_UV	1.27918	0.0780749	0.537434
GOBP_CELLULAR_COMPONENT_MAINTENANCE	1.27907	0.100988	0.537046
GOBP_SKELETAL_SYSTEM_DEVELOPMENT	1.27873	0.002	0.537632
GOBP_NEGATIVE_REGULATION_OF_PEPTIDYL_THREONINE_PHOSPHORYLATION	1.2785	0.155039	0.537712
GOBP_REGULATION_OF_RESPONSE_TO_DNA_DAMAGE_STIMULUS	1.27813	0.0321608	0.538381
GOBP_RNA_MODIFICATION	1.27802	0.039959	0.537961
GOBP_CELLULAR_RESPONSE_TO_HEAT	1.27801	0.101307	0.537203
GOBP_REGULATION_OF_HEMOPOIESIS	1.27747	0.013	0.538602
GOBP_IRON_ION_HOMEOSTASIS	1.27694	0.0973262	0.539957
GOBP_ODONTOGENESIS_OF_DENTIN_CONTAINING_TOOTH	1.27691	0.0914037	0.539238
GOBP_CELL_PROLIFERATION_INVOLVED_IN_KIDNEY_DEVELOPMENT	1.27687	0.139175	0.538589
GOBP_DECIDUALIZATION	1.27676	0.146108	0.53824
GOBP_RESPONSE_TO_MURAMYL_DIPEPTIDE	1.27641	0.153752	0.538759
GOBP_REGULATION_OF_LEUKOCYTE_DEGRANULATION	1.27632	0.136054	0.538342
GOBP_PERIPHERAL_NERVOUS_SYSTEM_DEVELOPMENT	1.27616	0.0877573	0.538154
GOBP_SKELETAL_SYSTEM_MORPHOGENESIS	1.276	0.0305188	0.537982
GOBP_NEGATIVE_REGULATION_OF_CD4_POSITIVE_ALPHA_BETA_T_CELL_ACTIVATION	1.276	0.13756	0.53717
GOBP_POSITIVE_REGULATION_OF_B_CELL_PROLIFERATION	1.27513	0.13683	0.539749
GOBP_DENDRITIC_CELL_MIGRATION	1.27488	0.147444	0.539897
GOBP_RESPONSE_TO_FUNGUS	1.27463	0.112412	0.540023
GOBP_MORPHOGENESIS_OF_AN_EPITHELIUM	1.27339	0.005005	0.544037
GOBP_REGULATION_OF_PROTEIN_K63_LINKED_UBIQUITINATION	1.27309	0.146871	0.544417
GOBP_HEMOSTASIS	1.27302	0.0364004	0.543885
GOBP_COLLAGEN_CATABOLIC_PROCESS	1.273	0.154831	0.543189
GOBP_DICARBOXYLIC_ACID_METABOLIC_PROCESS	1.27285	0.0869099	0.542919
GOBP_NEGATIVE_REGULATION_OF_DEVELOPMENTAL_GROWTH	1.27274	0.0938166	0.542554
GOBP_REGULATION_OF_CELL_SUBSTRATE_ADHESION	1.27257	0.0283401	0.542375
GOBP_REGULATION_OF_CELL_AGING	1.27239	0.126031	0.542345
GOBP_CELL_DIFFERENTIATION_INVOLVED_IN_KIDNEY_DEVELOPMENT	1.27211	0.104143	0.542696
GOBP_ESTABLISHMENT_OF_PLANAR_POLARITY_OF_EMBRYONIC_EPITHELIUM	1.27154	0.166667	0.544167
GOBP_POSITIVE_REGULATION_OF_GTPASE_ACTIVITY	1.27143	0.0251509	0.543783
GOBP_NEURON_DEATH	1.27134	0.012024	0.543382
GOBP_REGULATION_OF_NEUROTRANSMITTER_TRANSPORT	1.27098	0.0918691	0.543881
GOBP_NEUROBLAST_PROLIFERATION	1.27078	0.116071	0.543861
GOBP_NEGATIVE_REGULATION_OF_INTRINSIC_APOPTOTIC_SIGNALING_PATHWAY	1.27004	0.0682303	0.546077
GOBP_RESPONSE_TO_METAL_ION	1.27001	0.018018	0.545418
GOBP_REGULATION_OF_WOUND_HEALING	1.26988	0.071875	0.545137
GOBP_POSITIVE_REGULATION_OF_NITRIC_OXIDE_SYNTHASE_BIOSYNTHETIC_PROCESS	1.26984	0.15198	0.54447
GOBP_ENDODERM_FORMATION	1.26947	0.126424	0.545188
GOBP_APPENDAGE_DEVELOPMENT	1.26943	0.0436105	0.544517
GOBP_DENDRITIC_SPINE_DEVELOPMENT	1.26924	0.0792812	0.544518
GOBP_TYROSINE_PHOSPHORYLATION_OF_STAT_PROTEIN	1.26896	0.10596	0.544807
GOBP_POSITIVE_REGULATION_OF_BLOOD_VESSEL_ENDOTHELIAL_CELL_MIGRATION	1.26869	0.140766	0.545094
GOBP_POSITIVE_REGULATION_OF_NUCLEOTIDE_METABOLIC_PROCESS	1.26857	0.13109	0.544723
GOBP_REGULATION_OF_PROTEIN_KINASE_C_SIGNALING	1.26832	0.16962	0.544934
GOBP_RENAL_VESICLE_DEVELOPMENT	1.26808	0.174129	0.545158
GOBP_MATURATION_OF_5_8S_RRNA	1.26786	0.13986	0.545297
GOBP_BLASTOCYST_FORMATION	1.26758	0.154734	0.545696
GOBP_ORGAN_OR_TISSUE_SPECIFIC_IMMUNE_RESPONSE	1.26715	0.182519	0.546616
GOBP_ATRIAL_CARDIAC_MUSCLE_CELL_TO_AV_NODE_CELL_SIGNALING	1.26713	0.175097	0.54589
GOBP_REGULATION_OF_PH	1.2671	0.116329	0.545258
GOBP_APPENDAGE_MORPHOGENESIS	1.26676	0.0666667	0.54584
GOBP_CYCLIC_NUCLEOTIDE_METABOLIC_PROCESS	1.26675	0.151096	0.545082
GOBP_DETECTION_OF_EXTERNAL_BIOTIC_STIMULUS	1.26673	0.1625	0.544387
GOBP_OSTEOBLAST_DEVELOPMENT	1.26636	0.169385	0.545133
GOBP_LOCOMOTORY_BEHAVIOR	1.26526	0.0541369	0.548805
GOBP_MICROTUBULE_BUNDLE_FORMATION	1.2649	0.0818278	0.549485
GOBP_POSITIVE_REGULATION_OF_TRANSFORMING_GROWTH_FACTOR_BETA_PRODUCTION	1.26482	0.163342	0.549028
GOBP_TRANSPORT_OF_VIRUS	1.2646	0.161372	0.549101
GOBP_RELEASE_OF_SEQUESTERED_CALCIUM_ION_INTO_CYTOSOL_BY_ENDOPLASMIC_RETICULUM	1.26459	0.149701	0.54838
GOBP_RESPONSE_TO_ESTROGEN	1.26408	0.115721	0.549697
GOBP_FOREBRAIN_CELL_MIGRATION	1.26387	0.125701	0.549725
GOBP_RESPONSE_TO_LIGHT_STIMULUS	1.26365	0.0220884	0.549833
GOBP_REGULATION_OF_CELL_DEVELOPMENT	1.26332	0.00700701	0.550435
GOBP_POSITIVE_REGULATION_OF_LEUKOCYTE_MIGRATION	1.2631	0.0687885	0.550545
GOBP_MICROTUBULE_ORGANIZING_CENTER_ORGANIZATION	1.26293	0.0593654	0.550423
GOBP_TRABECULA_FORMATION	1.26264	0.167494	0.550774
GOBP_NEGATIVE_REGULATION_OF_TRANSMEMBRANE_RECEPTOR_PROTEIN_SERINE_THREONINE_KINASE_SIGNALING_PATHWAY	1.26249	0.0695021	0.550598
GOBP_RESPONSE_TO_PROSTAGLANDIN	1.26159	0.152663	0.553458
GOBP_NEGATIVE_REGULATION_OF_T_HELPER_CELL_DIFFERENTIATION	1.26125	0.166667	0.554073
GOBP_OVULATION_CYCLE_PROCESS	1.26114	0.149886	0.553739
GOBP_CELLULAR_RESPONSE_TO_VITAMIN_D	1.2611	0.16005	0.553151
GOBP_REGULATION_OF_ADAPTIVE_IMMUNE_RESPONSE	1.26099	0.0574949	0.552753
GOBP_REGULATION_OF_LAMELLIPODIUM_ASSEMBLY	1.26099	0.133487	0.551995
GOBP_DENDRITE_MORPHOGENESIS	1.26094	0.0696466	0.551451
GOBP_NEGATIVE_REGULATION_OF_EXTRINSIC_APOPTOTIC_SIGNALING_PATHWAY	1.2605	0.105932	0.552303
GOBP_CORONARY_VASCULATURE_DEVELOPMENT	1.26045	0.140732	0.551754
GOBP_LEUKOCYTE_DEGRANULATION	1.25992	0.116279	0.55308
GOBP_AXIS_SPECIFICATION	1.25978	0.101496	0.552855
GOBP_POSITIVE_REGULATION_OF_IMMUNE_EFFECTOR_PROCESS	1.25965	0.0475228	0.55263
GOBP_CELLULAR_RESPONSE_TO_AMYLOID_BETA	1.25965	0.14175	0.55187
GOBP_DENDRITIC_CELL_CHEMOTAXIS	1.25927	0.187961	0.552589
GOBP_PHOSPHATE_ION_TRANSPORT	1.25857	0.154501	0.554681
GOBP_REGULATION_OF_RAS_PROTEIN_SIGNAL_TRANSDUCTION	1.25819	0.0568528	0.555518
GOBP_XENOBIOTIC_TRANSPORT	1.25754	0.167651	0.557411
GOBP_POSITIVE_REGULATION_OF_STRIATED_MUSCLE_CELL_DIFFERENTIATION	1.25747	0.146953	0.556971
GOBP_REGULATION_OF_TOLL_LIKE_RECEPTOR_4_SIGNALING_PATHWAY	1.25719	0.148599	0.557319
GOBP_REGULATION_OF_RHO_PROTEIN_SIGNAL_TRANSDUCTION	1.25686	0.0909091	0.557824
GOBP_T_CELL_LINEAGE_COMMITMENT	1.25626	0.176326	0.559442
GOBP_NEGATIVE_REGULATION_OF_EPITHELIAL_TO_MESENCHYMAL_TRANSITION	1.25626	0.160523	0.558693
GOBP_MATURATION_OF_5_8S_RRNA_FROM_TRICISTRONIC_RRNA_TRANSCRIPT_SSU_RRNA_5_8S_RRNA_LSU_RRNA	1.25582	0.168472	0.55957
GOBP_MAST_CELL_ACTIVATION_INVOLVED_IN_IMMUNE_RESPONSE	1.25545	0.125835	0.560344
GOBP_NEGATIVE_REGULATION_OF_NEURON_APOPTOTIC_PROCESS	1.25494	0.0687885	0.561521
GOBP_NEGATIVE_REGULATION_OF_CELL_CELL_ADHESION	1.25484	0.061554	0.561177
GOBP_MYOBLAST_FUSION	1.25476	0.165525	0.560711
GOBP_REGULATION_OF_BIOMINERALIZATION	1.25422	0.101053	0.562175
GOBP_RESPONSE_TO_PROSTAGLANDIN_E	1.25408	0.190062	0.562007
GOBP_REGULATION_OF_B_CELL_MEDIATED_IMMUNITY	1.25333	0.140292	0.564239
GOBP_MACROPHAGE_MIGRATION	1.25316	0.150342	0.56415
GOBP_NEGATIVE_REGULATION_OF_CELL_CYCLE_G2_M_PHASE_TRANSITION	1.25307	0.125	0.56376
GOBP_NEGATIVE_REGULATION_OF_MITOTIC_CELL_CYCLE_PHASE_TRANSITION	1.25295	0.0673469	0.563476
GOBP_TRANSFORMING_GROWTH_FACTOR_BETA_RECEPTOR_SIGNALING_PATHWAY	1.25286	0.0538071	0.56313
GOBP_MRNA_MODIFICATION	1.25268	0.18599	0.563072
GOBP_ICOSANOID_TRANSPORT	1.25263	0.147429	0.562533
GOBP_MOLTING_CYCLE	1.25237	0.0829832	0.562791
GOBP_REGULATION_OF_INTRINSIC_APOPTOTIC_SIGNALING_PATHWAY_BY_P53_CLASS_MEDIATOR	1.25225	0.180147	0.562514
GOBP_POSITIVE_REGULATION_OF_CARBOHYDRATE_METABOLIC_PROCESS	1.25184	0.110638	0.563502
GOBP_CELLULAR_RESPONSE_TO_IONIZING_RADIATION	1.25145	0.116129	0.564296
GOBP_SECONDARY_METABOLITE_BIOSYNTHETIC_PROCESS	1.25142	0.175333	0.56367
GOBP_MONOCARBOXYLIC_ACID_TRANSPORT	1.25122	0.104822	0.563724
GOBP_GENE_SILENCING_BY_RNA	1.25115	0.0882658	0.563241
GOBP_NEGATIVE_REGULATION_OF_CELL_CYCLE_G1_S_PHASE_TRANSITION	1.25114	0.122449	0.56253
GOBP_NEGATIVE_REGULATION_OF_DNA_RECOMBINATION	1.25106	0.153488	0.56209
GOBP_NEUROTRANSMITTER_RECEPTOR_TRANSPORT_TO_PLASMA_MEMBRANE	1.25052	0.168944	0.563547
GOBP_PROTEOGLYCAN_BIOSYNTHETIC_PROCESS	1.2505	0.141425	0.56289
GOBP_CELL_SUBSTRATE_ADHESION	1.25029	0.0120361	0.563015
GOBP_NEUROMUSCULAR_PROCESS_CONTROLLING_BALANCE	1.24975	0.132503	0.564348
GOBP_B_CELL_ACTIVATION	1.24952	0.0514113	0.564476
GOBP_MITOTIC_CELL_CYCLE_CHECKPOINT_SIGNALING	1.24916	0.0920372	0.565228
GOBP_HISTONE_PHOSPHORYLATION	1.24878	0.143646	0.565951
GOBP_SMALL_GTPASE_MEDIATED_SIGNAL_TRANSDUCTION	1.2483	0.003003	0.567119
GOBP_NEGATIVE_REGULATION_OF_LYMPHOCYTE_ACTIVATION	1.24816	0.0749487	0.566973
GOBP_CHOLESTEROL_EFFLUX	1.24802	0.157127	0.566872
GOBP_POSITIVE_REGULATION_OF_COLLAGEN_METABOLIC_PROCESS	1.2477	0.165432	0.567461
GOBP_GLUTATHIONE_METABOLIC_PROCESS	1.2475	0.134279	0.567506
GOBP_CARDIAC_VENTRICLE_MORPHOGENESIS	1.24711	0.116129	0.568324
GOBP_MUSCLE_CELL_PROLIFERATION	1.247	0.0600203	0.568062
GOBP_CELLULAR_PROCESS_INVOLVED_IN_REPRODUCTION_IN_MULTICELLULAR_ORGANISM	1.24663	0.029	0.568695
GOBP_REGULATION_OF_CATECHOLAMINE_METABOLIC_PROCESS	1.24658	0.184994	0.568153
GOBP_RESPONSE_TO_LECTIN	1.24653	0.190238	0.567614
GOBP_PROTEIN_LOCALIZATION_TO_LYSOSOME	1.24627	0.137572	0.567914
GOBP_NITRIC_OXIDE_SYNTHASE_BIOSYNTHETIC_PROCESS	1.24609	0.18798	0.567876
GOBP_REGULATION_OF_MORPHOGENESIS_OF_AN_EPITHELIUM	1.24608	0.129771	0.567189
GOBP_REGULATION_OF_GLIOGENESIS	1.24604	0.113147	0.566629
GOBP_REGULATION_OF_VASCULAR_PERMEABILITY	1.24592	0.139748	0.566468
GOBP_REGULATION_OF_EXTENT_OF_CELL_GROWTH	1.24591	0.105263	0.565778
GOBP_MATERNAL_PLACENTA_DEVELOPMENT	1.24574	0.150766	0.565721
GOBP_NEURAL_PRECURSOR_CELL_PROLIFERATION	1.24499	0.0802469	0.567911
GOBP_CLEAVAGE_INVOLVED_IN_RRNA_PROCESSING	1.24488	0.184211	0.567648
GOBP_POSITIVE_REGULATION_OF_TRANSCRIPTION_BY_RNA_POLYMERASE_I	1.24481	0.189951	0.567217
GOBP_CARTILAGE_DEVELOPMENT	1.24454	0.0609137	0.567543
GOBP_ACTION_POTENTIAL	1.2444	0.0863684	0.567397
GOBP_NEGATIVE_REGULATION_OF_RESPONSE_TO_BIOTIC_STIMULUS	1.24419	0.0991471	0.567567
GOBP_REGULATION_OF_LEUKOCYTE_CHEMOTAXIS	1.24392	0.102296	0.567879
GOBP_RESPONSE_TO_RETINOIC_ACID	1.2436	0.107482	0.568459
GOBP_DEFENSE_RESPONSE_TO_FUNGUS	1.24358	0.159367	0.56781
GOBP_T_HELPER_1_TYPE_IMMUNE_RESPONSE	1.2434	0.137255	0.567813
GOBP_DETECTION_OF_VISIBLE_LIGHT	1.24323	0.14819	0.567756
GOBP_CELLULAR_RESPONSE_TO_PH	1.24318	0.18315	0.567293
GOBP_AUTONOMIC_NERVOUS_SYSTEM_DEVELOPMENT	1.243	0.159353	0.567274
GOBP_REGULATION_OF_CHOLESTEROL_EFFLUX	1.24283	0.166667	0.567249
GOBP_CELLULAR_RESPONSE_TO_LIPOPROTEIN_PARTICLE_STIMULUS	1.24223	0.161712	0.568994
GOBP_RESPONSE_TO_TRANSFORMING_GROWTH_FACTOR_BETA	1.24222	0.037336	0.568328
GOBP_NEGATIVE_REGULATION_OF_CHONDROCYTE_DIFFERENTIATION	1.24206	0.176697	0.568234
GOBP_DNA_INTEGRITY_CHECKPOINT_SIGNALING	1.24178	0.092437	0.56865
GOBP_NEGATIVE_REGULATION_OF_GROWTH	1.24146	0.0534813	0.569263
GOBP_RECEPTOR_LOCALIZATION_TO_SYNAPSE	1.24024	0.130145	0.573391
GOBP_REGULATION_OF_HEMATOPOIETIC_PROGENITOR_CELL_DIFFERENTIATION	1.23931	0.17696	0.576398
GOBP_BLOOD_VESSEL_REMODELING	1.23882	0.156103	0.577741
GOBP_NEUROTRANSMITTER_REUPTAKE	1.2388	0.166467	0.577075
GOBP_POSITIVE_REGULATION_OF_MAPK_CASCADE	1.23844	0.011022	0.577768
GOBP_RETROGRADE_AXONAL_TRANSPORT	1.23817	0.167277	0.578211
GOBP_DEOXYRIBONUCLEOTIDE_BIOSYNTHETIC_PROCESS	1.23814	0.207792	0.577604
GOBP_RECEPTOR_CLUSTERING	1.23774	0.146341	0.578431
GOBP_REGULATION_OF_NEURON_PROJECTION_DEVELOPMENT	1.2373	0.014	0.579517
GOBP_LEUKOCYTE_PROLIFERATION	1.23729	0.0531062	0.578802
GOBP_PODOSOME_ASSEMBLY	1.23698	0.199023	0.579232
GOBP_APOPTOTIC_CELL_CLEARANCE	1.23697	0.162921	0.578571
GOBP_CILIUM_OR_FLAGELLUM_DEPENDENT_CELL_MOTILITY	1.23696	0.0959333	0.577914
GOBP_REGULATION_OF_RECEPTOR_BINDING	1.23689	0.171613	0.577471
GOBP_REGULATION_OF_CELL_MORPHOGENESIS_INVOLVED_IN_DIFFERENTIATION	1.2366	0.13262	0.577956
GOBP_POSITIVE_REGULATION_OF_EPITHELIAL_TO_MESENCHYMAL_TRANSITION	1.23626	0.155231	0.578652
GOBP_DENDRITE_DEVELOPMENT	1.2359	0.0592965	0.579328
GOBP_ANTEROGRADE_AXONAL_TRANSPORT	1.2357	0.152655	0.579376
GOBP_POSITIVE_REGULATION_OF_SMALL_MOLECULE_METABOLIC_PROCESS	1.23564	0.0816116	0.578898
GOBP_REGULATION_OF_DOUBLE_STRAND_BREAK_REPAIR	1.23544	0.108787	0.578986
GOBP_NEGATIVE_REGULATION_OF_DNA_BINDING	1.23533	0.151071	0.578695
GOBP_REGULATION_OF_T_CELL_DIFFERENTIATION	1.23478	0.1	0.580138
GOBP_REGULATION_OF_NUCLEAR_TRANSCRIBED_MRNA_CATABOLIC_PROCESS_DEADENYLATION_DEPENDENT_DECAY	1.23459	0.2	0.580131
GOBP_EXCITATORY_SYNAPSE_ASSEMBLY	1.23447	0.192831	0.579965
GOBP_NEUROTRANSMITTER_SECRETION	1.23445	0.0750257	0.579328
GOBP_REGULATION_OF_SUBSTRATE_ADHESION_DEPENDENT_CELL_SPREADING	1.23412	0.137188	0.579919
GOBP_EXTRINSIC_APOPTOTIC_SIGNALING_PATHWAY_VIA_DEATH_DOMAIN_RECEPTORS	1.23376	0.127546	0.580553
GOBP_REGULATION_OF_LYSOSOMAL_LUMEN_PH	1.23371	0.192069	0.580082
GOBP_SEQUESTERING_OF_CALCIUM_ION	1.23318	0.115063	0.581611
GOBP_COCHLEA_MORPHOGENESIS	1.23285	0.192982	0.582191
GOBP_MITOCHONDRION_MORPHOGENESIS	1.23282	0.204056	0.581572
GOBP_MITOTIC_G2_DNA_DAMAGE_CHECKPOINT_SIGNALING	1.23252	0.18578	0.582095
GOBP_MUSCLE_ORGAN_DEVELOPMENT	1.23185	0.0391174	0.584103
GOBP_REGULATION_OF_VOLTAGE_GATED_CALCIUM_CHANNEL_ACTIVITY	1.23176	0.177156	0.583755
GOBP_HISTONE_H4_ACETYLATION	1.23169	0.126882	0.583319
GOBP_PROTEIN_LOCALIZATION_TO_CELL_SURFACE	1.23162	0.149945	0.582897
GOBP_LEUKOCYTE_DIFFERENTIATION	1.2313	0.011	0.583444
GOBP_ADAPTIVE_IMMUNE_RESPONSE	1.2313	0.0321285	0.582759
GOBP_REGULATION_OF_GENE_SILENCING_BY_RNA	1.23066	0.160855	0.58467
GOBP_RECEPTOR_SIGNALING_PATHWAY_VIA_STAT	1.23023	0.103199	0.585636
GOBP_G_PROTEIN_COUPLED_RECEPTOR_SIGNALING_PATHWAY_COUPLED_TO_CYCLIC_NUCLEOTIDE_SECOND_MESSENGER	1.22983	0.182884	0.586557
GOBP_DIGESTIVE_SYSTEM_DEVELOPMENT	1.22926	0.10124	0.588247
GOBP_RESPONSE_TO_COPPER_ION	1.22887	0.190361	0.589092
GOBP_REGULATION_OF_HISTONE_METHYLATION	1.22868	0.149623	0.589171
GOBP_REGULATION_OF_RESPONSE_TO_CYTOKINE_STIMULUS	1.22795	0.0973361	0.591387
GOBP_REGULATION_OF_NEURAL_PRECURSOR_CELL_PROLIFERATION	1.22794	0.141921	0.590703
GOBP_HISTONE_H3_K4_TRIMETHYLATION	1.22766	0.197287	0.591152
GOBP_RESPONSE_TO_ISCHEMIA	1.22741	0.177602	0.591469
GOBP_MONOCYTE_CHEMOTACTIC_PROTEIN_1_PRODUCTION	1.22724	0.209536	0.591467
GOBP_REGULATION_OF_NEUROGENESIS	1.227	0.0310933	0.591752
GOBP_NOTOCHORD_DEVELOPMENT	1.22673	0.205584	0.592138
GOBP_REGULATION_OF_FIBROBLAST_MIGRATION	1.2267	0.172619	0.591534
GOBP_NEGATIVE_REGULATION_OF_VIRAL_GENOME_REPLICATION	1.22604	0.187209	0.593573
GOBP_MANNOSYLATION	1.22599	0.1764	0.593043
GOBP_POSITIVE_REGULATION_OF_MUSCLE_CELL_DIFFERENTIATION	1.22589	0.168889	0.592718
GOBP_NEGATIVE_REGULATION_OF_ADAPTIVE_IMMUNE_RESPONSE	1.22552	0.165169	0.59354
GOBP_REGULATION_OF_TRANSMEMBRANE_RECEPTOR_PROTEIN_SERINE_THREONINE_KINASE_SIGNALING_PATHWAY	1.22528	0.0633166	0.593812
GOBP_REGULATION_OF_LEUKOCYTE_MEDIATED_IMMUNITY	1.22489	0.0873096	0.594654
GOBP_REGULATION_OF_CELL_ACTIVATION	1.2248	0.012	0.594309
GOBP_POSITIVE_REGULATION_OF_LEUKOCYTE_MEDIATED_IMMUNITY	1.22415	0.122513	0.596175
GOBP_LENS_DEVELOPMENT_IN_CAMERA_TYPE_EYE	1.22344	0.146055	0.598294
GOBP_RIBOSOMAL_LARGE_SUBUNIT_BIOGENESIS	1.22341	0.145179	0.597682
GOBP_REGULATION_OF_GTPASE_ACTIVITY	1.22314	0.032032	0.598085
GOBP_MITOTIC_G1_S_TRANSITION_CHECKPOINT_SIGNALING	1.22302	0.188746	0.597885
GOBP_REGULATION_OF_OXIDATIVE_STRESS_INDUCED_CELL_DEATH	1.2227	0.157895	0.598481
GOBP_NEGATIVE_REGULATION_OF_SECRETION	1.22242	0.104124	0.598902
GOBP_PEPTIDYL_TYROSINE_MODIFICATION	1.22227	0.031	0.598763
GOBP_BLASTOCYST_DEVELOPMENT	1.22199	0.12408	0.599149
GOBP_POSITIVE_REGULATION_OF_ACTIN_CYTOSKELETON_REORGANIZATION	1.22192	0.201823	0.598711
GOBP_DEVELOPMENTAL_CELL_GROWTH	1.22183	0.0665323	0.598419
GOBP_DNA_METHYLATION	1.22144	0.149451	0.59934
GOBP_NEGATIVE_REGULATION_OF_ENDOTHELIAL_CELL_PROLIFERATION	1.2214	0.185799	0.598792
GOBP_CONNECTIVE_TISSUE_DEVELOPMENT	1.22138	0.0686869	0.598176
GOBP_RNA_EXPORT_FROM_NUCLEUS	1.22132	0.146868	0.597727
GOBP_T_CELL_DIFFERENTIATION	1.22105	0.0647118	0.59812
GOBP_VENTRICULAR_SYSTEM_DEVELOPMENT	1.22097	0.193587	0.597756
GOBP_CELLULAR_RESPONSE_TO_DSRNA	1.22076	0.21374	0.59786
GOBP_RESPONSE_TO_OXYGEN_LEVELS	1.22063	0.0361083	0.597703
GOBP_POSITIVE_REGULATION_OF_DOUBLE_STRAND_BREAK_REPAIR	1.22053	0.162637	0.597433
GOBP_REGULATION_OF_LYMPHOCYTE_DIFFERENTIATION	1.22051	0.107143	0.59682
GOBP_ACUTE_PHASE_RESPONSE	1.2204	0.196056	0.596561
GOBP_REGULATION_OF_LYMPHOCYTE_MIGRATION	1.22021	0.1614	0.596705
GOBP_B_CELL_DIFFERENTIATION	1.22017	0.133195	0.596152
GOBP_SENSORY_PERCEPTION_OF_SMELL	1.22016	0.216809	0.595529
GOBP_EPITHELIAL_CELL_PROLIFERATION	1.21979	0.034034	0.596196
GOBP_POSITIVE_REGULATION_OF_RESPONSE_TO_DNA_DAMAGE_STIMULUS	1.21861	0.118503	0.600287
GOBP_CRANIAL_NERVE_MORPHOGENESIS	1.21839	0.202166	0.600489
GOBP_REGULATION_OF_PHAGOCYTOSIS	1.2183	0.133758	0.600208
GOBP_MESENCHYME_DEVELOPMENT	1.21822	0.0411647	0.599821
GOBP_CELL_CYCLE_CHECKPOINT_SIGNALING	1.21821	0.0912821	0.599215
GOBP_ADAPTIVE_IMMUNE_RESPONSE_BASED_ON_SOMATIC_RECOMBINATION_OF_IMMUNE_RECEPTORS_BUILT_FROM_IMMUNOGLOBULIN_SUPERFAMILY_DOMAINS	1.2182	0.0735887	0.598551
GOBP_REGULATION_OF_STEM_CELL_DIFFERENTIATION	1.21785	0.171558	0.599228
GOBP_RESPONSE_TO_ACETYLCHOLINE	1.21736	0.20331	0.600501
GOBP_ARACHIDONIC_ACID_METABOLIC_PROCESS	1.21696	0.19467	0.601397
GOBP_NEGATIVE_REGULATION_OF_ALPHA_BETA_T_CELL_ACTIVATION	1.21691	0.183066	0.600939
GOBP_NEGATIVE_REGULATION_OF_APOPTOTIC_SIGNALING_PATHWAY	1.21602	0.0604839	0.603949
GOBP_REGULATION_OF_CELL_MIGRATION_INVOLVED_IN_SPROUTING_ANGIOGENESIS	1.21583	0.187865	0.604037
GOBP_RESPONSE_TO_CORTICOSTEROID	1.2158	0.111795	0.603504
GOBP_AXO_DENDRITIC_TRANSPORT	1.21564	0.155604	0.603455
GOBP_REGULATION_OF_MACROPHAGE_ACTIVATION	1.21509	0.164557	0.604948
GOBP_MUSCLE_CELL_MIGRATION	1.21489	0.174242	0.605069
GOBP_DETECTION_OF_MECHANICAL_STIMULUS	1.21473	0.184444	0.605037
GOBP_CELL_COMMUNICATION_INVOLVED_IN_CARDIAC_CONDUCTION	1.21469	0.182531	0.604509
GOBP_MACROPHAGE_ACTIVATION	1.21464	0.131915	0.604055
GOBP_MICROTUBULE_DEPOLYMERIZATION	1.21449	0.191734	0.604008
GOBP_REGULATION_OF_CHROMOSOME_SEGREGATION	1.21427	0.165781	0.604228
GOBP_REGULATION_OF_EXOCYTOSIS	1.21412	0.0792683	0.604183
GOBP_HYPOTHALAMUS_DEVELOPMENT	1.21399	0.23507	0.604
GOBP_ANATOMICAL_STRUCTURE_HOMEOSTASIS	1.21358	0.0620621	0.605016
GOBP_REGULATION_OF_MACROPHAGE_MIGRATION	1.21357	0.180863	0.604407
GOBP_FEMALE_SEX_DIFFERENTIATION	1.21353	0.120457	0.603926
GOBP_NEGATIVE_REGULATION_OF_CELL_CYCLE_PROCESS	1.21328	0.060241	0.604269
GOBP_SMOOTH_MUSCLE_CELL_PROLIFERATION	1.2132	0.0986639	0.603935
GOBP_GERM_CELL_DEVELOPMENT	1.21307	0.0724346	0.603823
GOBP_CELLULAR_RESPONSE_TO_VIRUS	1.2127	0.16087	0.604548
GOBP_RESPONSE_TO_CALCIUM_ION	1.21264	0.109278	0.604106
GOBP_NEGATIVE_REGULATION_OF_PEPTIDE_SECRETION	1.21253	0.205006	0.6039
GOBP_REGULATION_OF_B_CELL_ACTIVATION	1.21217	0.129132	0.604709
GOBP_TRNA_METABOLIC_PROCESS	1.21211	0.089899	0.604263
GOBP_SENSORY_ORGAN_DEVELOPMENT	1.21202	0.017	0.603981
GOBP_REGULATION_OF_LIPOPROTEIN_METABOLIC_PROCESS	1.21201	0.221942	0.603359
GOBP_OOGENESIS	1.21155	0.148265	0.604529
GOBP_WOUND_HEALING	1.21115	0.031	0.605516
GOBP_PEPTIDYL_L_CYSTEINE_S_PALMITOYLATION	1.2108	0.216482	0.606306
GOBP_RESPONSE_TO_ACIDIC_PH	1.21072	0.20125	0.60599
GOBP_REGULATION_OF_MONONUCLEAR_CELL_MIGRATION	1.20996	0.145877	0.608393
GOBP_PSEUDOURIDINE_SYNTHESIS	1.20908	0.205	0.611294
GOBP_REGULATION_OF_CALCIUM_ION_TRANSPORT_INTO_CYTOSOL	1.20885	0.149523	0.611558
GOBP_RESPONSE_TO_NERVE_GROWTH_FACTOR	1.20844	0.182025	0.612542
GOBP_IRON_ION_TRANSPORT	1.20843	0.177313	0.611899
GOBP_RESPONSE_TO_WOUNDING	1.208	0.014	0.612908
GOBP_NEGATIVE_REGULATION_OF_LEUKOCYTE_PROLIFERATION	1.20766	0.167562	0.613609
GOBP_POSITIVE_REGULATION_OF_CELL_ACTIVATION	1.20748	0.0552209	0.613664
GOBP_AXON_ENSHEATHMENT_IN_CENTRAL_NERVOUS_SYSTEM	1.20741	0.229268	0.61326
GOBP_REGULATION_OF_CALCIUM_ION_DEPENDENT_EXOCYTOSIS	1.20736	0.204152	0.612806
GOBP_MULTI_MULTICELLULAR_ORGANISM_PROCESS	1.2073	0.0983773	0.612403
GOBP_REGULATION_OF_SIGNAL_TRANSDUCTION_BY_P53_CLASS_MEDIATOR	1.20723	0.151992	0.612051
GOBP_REGULATION_OF_AMPA_RECEPTOR_ACTIVITY	1.20702	0.210719	0.612238
GOBP_POSITIVE_REGULATION_OF_P38MAPK_CASCADE	1.20696	0.208778	0.611803
GOBP_RESPONSE_TO_MUSCLE_STRETCH	1.20644	0.230024	0.613232
GOBP_CEREBELLAR_PURKINJE_CELL_LAYER_MORPHOGENESIS	1.20643	0.236776	0.612613
GOBP_MESODERM_DEVELOPMENT	1.20597	0.143744	0.613831
GOBP_NEGATIVE_REGULATION_OF_IMMUNE_EFFECTOR_PROCESS	1.20552	0.168244	0.61492
GOBP_EPIDERMAL_CELL_DIFFERENTIATION	1.20496	0.0933063	0.616489
GOBP_DICARBOXYLIC_ACID_TRANSPORT	1.20458	0.172562	0.617331
GOBP_REGULATION_OF_MEMBRANE_POTENTIAL	1.20448	0.035035	0.617049
GOBP_OSSIFICATION	1.20433	0.033	0.617047
GOBP_ENDODERM_DEVELOPMENT	1.20419	0.153846	0.616938
GOBP_PROTEIN_LOCALIZATION_TO_VACUOLE	1.20409	0.185841	0.616663
GOBP_POSITIVE_REGULATION_OF_LYMPHOCYTE_DIFFERENTIATION	1.20385	0.149733	0.616938
GOBP_B_CELL_ACTIVATION_INVOLVED_IN_IMMUNE_RESPONSE	1.2038	0.175269	0.616513
GOBP_RRNA_METHYLATION	1.20364	0.220482	0.616527
GOBP_FLUID_TRANSPORT	1.20334	0.207838	0.617104
GOBP_POSITIVE_REGULATION_OF_NEUROBLAST_PROLIFERATION	1.20323	0.226322	0.616858
GOBP_POSITIVE_REGULATION_OF_SIGNALING_RECEPTOR_ACTIVITY	1.20304	0.202982	0.617015
GOBP_DETECTION_OF_BIOTIC_STIMULUS	1.20298	0.209135	0.616597
GOBP_NEGATIVE_REGULATION_OF_CELLULAR_RESPONSE_TO_GROWTH_FACTOR_STIMULUS	1.20286	0.160507	0.616432
GOBP_NEGATIVE_REGULATION_OF_MUSCLE_CONTRACTION	1.20234	0.226233	0.617866
GOBP_BONE_MORPHOGENESIS	1.20231	0.148148	0.617374
GOBP_CHONDROCYTE_DEVELOPMENT	1.20215	0.219226	0.61736
GOBP_RESPIRATORY_SYSTEM_PROCESS	1.20196	0.212691	0.617507
GOBP_SYNAPTIC_VESICLE_LOCALIZATION	1.20188	0.187995	0.617174
GOBP_DENDRITIC_CELL_CYTOKINE_PRODUCTION	1.20147	0.236318	0.618107
GOBP_LIVER_MORPHOGENESIS	1.20131	0.211372	0.618114
GOBP_PULMONARY_VALVE_DEVELOPMENT	1.20129	0.225214	0.617533
GOBP_RESPONSE_TO_UV	1.20125	0.127198	0.617076
GOBP_REGULATION_OF_BODY_FLUID_LEVELS	1.20088	0.053053	0.617884
GOBP_ADENYLATE_CYCLASE_MODULATING_G_PROTEIN_COUPLED_RECEPTOR_SIGNALING_PATHWAY	1.20071	0.0878788	0.617894
GOBP_EPIDERMIS_DEVELOPMENT	1.20054	0.0702106	0.617942
GOBP_PROTEIN_K48_LINKED_UBIQUITINATION	1.20049	0.17666	0.617502
GOBP_REGULATION_OF_LEUKOCYTE_PROLIFERATION	1.20044	0.0758342	0.617065
GOBP_POST_EMBRYONIC_DEVELOPMENT	1.20037	0.166848	0.616699
GOBP_NEGATIVE_REGULATION_OF_PEPTIDASE_ACTIVITY	1.20031	0.121212	0.616334
GOBP_LYMPHOCYTE_ACTIVATION_INVOLVED_IN_IMMUNE_RESPONSE	1.20026	0.114721	0.615887
GOBP_KERATINOCYTE_DIFFERENTIATION	1.20013	0.147524	0.615752
GOBP_CARDIAC_VENTRICLE_DEVELOPMENT	1.19975	0.12333	0.616565
GOBP_CELL_MIGRATION_INVOLVED_IN_HEART_DEVELOPMENT	1.19961	0.232759	0.61646
GOBP_SENSORY_PERCEPTION_OF_LIGHT_STIMULUS	1.1996	0.0875764	0.61586
GOBP_MITOTIC_G2_M_TRANSITION_CHECKPOINT	1.19941	0.185227	0.616039
GOBP_T_CELL_ACTIVATION	1.19939	0.043	0.615467
GOBP_REGULATION_OF_DEVELOPMENTAL_GROWTH	1.19938	0.0682731	0.614894
GOBP_REGULATION_OF_CELL_MATRIX_ADHESION	1.19936	0.143455	0.614349
GOBP_REGENERATION	1.19935	0.107252	0.613738
GOBP_PATTERN_RECOGNITION_RECEPTOR_SIGNALING_PATHWAY	1.1991	0.114837	0.614096
GOBP_PYRIDINE_CONTAINING_COMPOUND_METABOLIC_PROCESS	1.19898	0.20394	0.613942
GOBP_VASCULAR_TRANSPORT	1.19892	0.16969	0.613584
GOBP_NEGATIVE_REGULATION_OF_SMOOTH_MUSCLE_CELL_MIGRATION	1.19806	0.233967	0.61636
GOBP_NEGATIVE_REGULATION_OF_NUCLEAR_DIVISION	1.19738	0.185185	0.618465
GOBP_SYNAPSE_ORGANIZATION	1.19636	0.042	0.621819
GOBP_CELL_FATE_COMMITMENT	1.19623	0.0875251	0.62166
GOBP_CAMERA_TYPE_EYE_DEVELOPMENT	1.19589	0.0621866	0.622363
GOBP_MONONUCLEAR_CELL_DIFFERENTIATION	1.19586	0.049049	0.621852
GOBP_VITAMIN_METABOLIC_PROCESS	1.19579	0.151899	0.621502
GOBP_REGULATION_OF_MACROPHAGE_DIFFERENTIATION	1.19546	0.237454	0.622279
GOBP_MONOCYTE_DIFFERENTIATION	1.19526	0.215569	0.622444
GOBP_INTRINSIC_APOPTOTIC_SIGNALING_PATHWAY_IN_RESPONSE_TO_DNA_DAMAGE_BY_P53_CLASS_MEDIATOR	1.19521	0.24102	0.622034
GOBP_SLEEP	1.19513	0.224159	0.621753
GOBP_MONOUBIQUITINATED_PROTEIN_DEUBIQUITINATION	1.19486	0.231604	0.622177
GOBP_MYOTUBE_DIFFERENTIATION	1.19485	0.153605	0.621587
GOBP_REGULATION_OF_MITOTIC_NUCLEAR_DIVISION	1.19455	0.148187	0.622144
GOBP_SPERMATID_DIFFERENTIATION	1.19436	0.132853	0.622257
GOBP_NEUROTRANSMITTER_RECEPTOR_INTERNALIZATION	1.19436	0.239186	0.621648
GOBP_DOPAMINERGIC_NEURON_DIFFERENTIATION	1.19424	0.225236	0.6215
GOBP_PATTERN_SPECIFICATION_PROCESS	1.19409	0.0370742	0.621512
GOBP_POSITIVE_REGULATION_OF_DNA_BIOSYNTHETIC_PROCESS	1.19408	0.16309	0.620936
GOBP_P38MAPK_CASCADE	1.19353	0.174672	0.622473
GOBP_NEGATIVE_REGULATION_OF_T_CELL_PROLIFERATION	1.19333	0.207248	0.622658
GOBP_NUCLEOTIDE_BINDING_DOMAIN_LEUCINE_RICH_REPEAT_CONTAINING_RECEPTOR_SIGNALING_PATHWAY	1.19331	0.22688	0.622151
GOBP_LONG_TERM_SYNAPTIC_POTENTIATION	1.19304	0.161153	0.622562
GOBP_NADPH_REGENERATION	1.19298	0.230373	0.622147
GOBP_PHENOL_CONTAINING_COMPOUND_METABOLIC_PROCESS	1.19293	0.171429	0.621733
GOBP_REGULATION_OF_T_CELL_ACTIVATION	1.19283	0.0682046	0.62154
GOBP_NEGATIVE_REGULATION_OF_RESPONSE_TO_EXTERNAL_STIMULUS	1.19274	0.054	0.621267
GOBP_UNSATURATED_FATTY_ACID_METABOLIC_PROCESS	1.19248	0.186296	0.62169
GOBP_MACROPHAGE_CHEMOTAXIS	1.19247	0.218351	0.621117
GOBP_REGULATION_OF_CYTOPLASMIC_TRANSLATION	1.19191	0.231425	0.622698
GOBP_T_CELL_ACTIVATION_INVOLVED_IN_IMMUNE_RESPONSE	1.19184	0.180952	0.622392
GOBP_WHITE_FAT_CELL_DIFFERENTIATION	1.19175	0.250319	0.622114
GOBP_REPLICATION_FORK_PROCESSING	1.19126	0.210405	0.62346
GOBP_SEMAPHORIN_PLEXIN_SIGNALING_PATHWAY_INVOLVED_IN_NEURON_PROJECTION_GUIDANCE	1.19116	0.252264	0.623287
GOBP_SMOOTH_MUSCLE_CELL_MIGRATION	1.19113	0.189956	0.622772
GOBP_NEGATIVE_REGULATION_OF_SIGNAL_TRANSDUCTION_BY_P53_CLASS_MEDIATOR	1.19098	0.201413	0.62273
GOBP_POSITIVE_REGULATION_OF_LEUKOCYTE_APOPTOTIC_PROCESS	1.19056	0.228433	0.623716
GOBP_POSITIVE_REGULATION_OF_SIGNAL_TRANSDUCTION_BY_P53_CLASS_MEDIATOR	1.19054	0.243309	0.623187
GOBP_POSITIVE_REGULATION_OF_LYMPHOCYTE_MEDIATED_IMMUNITY	1.19052	0.185622	0.622662
GOBP_SOMITOGENESIS	1.19047	0.209354	0.622277
GOBP_RESPONSE_TO_MECHANICAL_STIMULUS	1.1902	0.103343	0.622714
GOBP_B_CELL_APOPTOTIC_PROCESS	1.18964	0.230207	0.624241
GOBP_AGING	1.18942	0.0752257	0.624487
GOBP_SKIN_DEVELOPMENT	1.18924	0.0865191	0.624551
GOBP_NEGATIVE_REGULATION_OF_EPITHELIAL_CELL_APOPTOTIC_PROCESS	1.18916	0.203529	0.624235
GOBP_REGULATION_OF_MYOTUBE_DIFFERENTIATION	1.18914	0.217742	0.623714
GOBP_NUCLEAR_TRANSCRIBED_MRNA_CATABOLIC_PROCESS_DEADENYLATION_DEPENDENT_DECAY	1.18907	0.187364	0.623347
GOBP_ALTERNATIVE_MRNA_SPLICING_VIA_SPLICEOSOME	1.18895	0.16721	0.623194
GOBP_NUCLEAR_EXPORT	1.18887	0.126789	0.62291
GOBP_PROTEIN_KINASE_B_SIGNALING	1.18877	0.111224	0.62268
GOBP_DNA_REPLICATION_CHECKPOINT_SIGNALING	1.18822	0.260705	0.624256
GOBP_DEVELOPMENTAL_GROWTH_INVOLVED_IN_MORPHOGENESIS	1.18804	0.0928355	0.624393
GOBP_REGULATION_OF_INNATE_IMMUNE_RESPONSE	1.18794	0.132383	0.624143
GOBP_POSITIVE_REGULATION_OF_GLIOGENESIS	1.1879	0.205752	0.623715
GOBP_POSITIVE_REGULATION_OF_B_CELL_MEDIATED_IMMUNITY	1.18767	0.225256	0.624051
GOBP_NEURON_APOPTOTIC_PROCESS	1.18765	0.10101	0.623493
GOBP_POSITIVE_REGULATION_OF_SMOOTH_MUSCLE_CONTRACTION	1.18756	0.226779	0.623246
GOBP_PULMONARY_VALVE_MORPHOGENESIS	1.18756	0.240858	0.622648
GOBP_VASCULAR_ENDOTHELIAL_GROWTH_FACTOR_RECEPTOR_SIGNALING_PATHWAY	1.18738	0.203315	0.622804
GOBP_POSITIVE_REGULATION_OF_RESPONSE_TO_EXTERNAL_STIMULUS	1.18684	0.0591775	0.624391
GOBP_TRNA_PROCESSING	1.18648	0.130165	0.625203
GOBP_NEGATIVE_REGULATION_OF_CELL_CYCLE	1.18646	0.049049	0.624685
GOBP_REGULATION_OF_SYNAPSE_STRUCTURE_OR_ACTIVITY	1.18632	0.106599	0.624617
GOBP_REGULATION_OF_DNA_DAMAGE_RESPONSE_SIGNAL_TRANSDUCTION_BY_P53_CLASS_MEDIATOR	1.18606	0.245238	0.625043
GOBP_NEGATIVE_REGULATION_OF_VASCULATURE_DEVELOPMENT	1.18602	0.184127	0.624618
GOBP_HOMEOSTASIS_OF_NUMBER_OF_CELLS_WITHIN_A_TISSUE	1.18598	0.23417	0.624157
GOBP_VENOUS_BLOOD_VESSEL_DEVELOPMENT	1.18561	0.251918	0.625046
GOBP_NEGATIVE_REGULATION_OF_CELL_CYCLE_PHASE_TRANSITION	1.18561	0.0931174	0.624456
GOBP_AXONAL_FASCICULATION	1.18555	0.26043	0.624107
GOBP_ANATOMICAL_STRUCTURE_MATURATION	1.18498	0.119839	0.625691
GOBP_SYNCYTIUM_FORMATION	1.18489	0.21017	0.625427
GOBP_CELLULAR_RESPONSE_TO_OXYGEN_LEVELS	1.18486	0.12946	0.624949
GOBP_EPITHELIAL_TO_MESENCHYMAL_TRANSITION	1.18474	0.127943	0.624819
GOBP_NEGATIVE_REGULATION_OF_RHO_PROTEIN_SIGNAL_TRANSDUCTION	1.18462	0.243276	0.624677
GOBP_ACTIVATION_OF_INNATE_IMMUNE_RESPONSE	1.18379	0.231818	0.627294
GOBP_POSITIVE_REGULATION_OF_HYDROLASE_ACTIVITY	1.18372	0.03	0.626978
GOBP_REGULATION_OF_T_HELPER_CELL_DIFFERENTIATION	1.18355	0.253783	0.627045
GOBP_POSITIVE_REGULATION_OF_EXCITATORY_POSTSYNAPTIC_POTENTIAL	1.18347	0.245783	0.626761
GOBP_CELL_ACTIVATION_INVOLVED_IN_IMMUNE_RESPONSE	1.18347	0.0984925	0.626172
GOBP_TRNA_METHYLATION	1.183	0.22032	0.627347
GOBP_REGULATION_OF_NERVOUS_SYSTEM_DEVELOPMENT	1.18284	0.0520521	0.62737
GOBP_RRNA_MODIFICATION	1.18255	0.229604	0.627965
GOBP_PROTEIN_MANNOSYLATION	1.18232	0.263415	0.628272
GOBP_REGULATION_OF_VIRAL_INDUCED_CYTOPLASMIC_PATTERN_RECOGNITION_RECEPTOR_SIGNALING_PATHWAY	1.18223	0.258262	0.628028
GOBP_INTERLEUKIN_4_PRODUCTION	1.18198	0.254878	0.628429
GOBP_REGULATION_OF_DOUBLE_STRAND_BREAK_REPAIR_VIA_HOMOLOGOUS_RECOMBINATION	1.18159	0.216971	0.629409
GOBP_NEGATIVE_REGULATION_OF_DEFENSE_RESPONSE	1.18159	0.128283	0.628844
GOBP_MICROGLIAL_CELL_ACTIVATION	1.18144	0.225256	0.62882
GOBP_REGIONALIZATION	1.18141	0.0742972	0.628371
GOBP_RESPONSE_TO_OSMOTIC_STRESS	1.18132	0.186222	0.62817
GOBP_HISTONE_METHYLATION	1.18132	0.130658	0.627587
GOBP_CEREBRAL_CORTEX_DEVELOPMENT	1.18121	0.171728	0.627489
GOBP_POSITIVE_REGULATION_OF_JNK_CASCADE	1.18118	0.172193	0.62701
GOBP_DIGESTIVE_TRACT_MORPHOGENESIS	1.18081	0.222222	0.627829
GOBP_PRIMARY_ALCOHOL_METABOLIC_PROCESS	1.18046	0.193096	0.628592
GOBP_REGULATION_OF_PROTEIN_TYROSINE_KINASE_ACTIVITY	1.18046	0.182303	0.628015
GOBP_CELL_DEATH_IN_RESPONSE_TO_OXIDATIVE_STRESS	1.18039	0.212025	0.627671
GOBP_PRESYNAPSE_ORGANIZATION	1.18031	0.213134	0.627372
GOBP_TRANSITION_METAL_ION_HOMEOSTASIS	1.17992	0.167012	0.628307
GOBP_DNA_DAMAGE_RESPONSE_SIGNAL_TRANSDUCTION_BY_P53_CLASS_MEDIATOR_RESULTING_IN_CELL_CYCLE_ARREST	1.17975	0.263427	0.628401
GOBP_POSITIVE_REGULATION_OF_NUCLEAR_TRANSCRIBED_MRNA_CATABOLIC_PROCESS_DEADENYLATION_DEPENDENT_DECAY	1.17961	0.264128	0.628364
GOBP_TRNA_WOBBLE_BASE_MODIFICATION	1.1795	0.254777	0.62822
GOBP_REGULATION_OF_MEMBRANE_PROTEIN_ECTODOMAIN_PROTEOLYSIS	1.17939	0.256443	0.628079
GOBP_EAR_DEVELOPMENT	1.17928	0.129293	0.62795
GOBP_AMINOGLYCAN_BIOSYNTHETIC_PROCESS	1.17912	0.201913	0.627991
GOBP_PROTEIN_CONTAINING_COMPLEX_LOCALIZATION	1.17911	0.153925	0.62745
GOBP_CD4_POSITIVE_ALPHA_BETA_T_CELL_ACTIVATION	1.17898	0.193242	0.627375
GOBP_MITOCHONDRIAL_TRANSLATION	1.17869	0.203445	0.627965
GOBP_PATHWAY_RESTRICTED_SMAD_PROTEIN_PHOSPHORYLATION	1.17861	0.197998	0.627769
GOBP_REGULATION_OF_RECEPTOR_SIGNALING_PATHWAY_VIA_STAT	1.17852	0.187567	0.627548
GOBP_REGULATION_OF_RESPONSE_TO_BIOTIC_STIMULUS	1.17837	0.0763052	0.627551
GOBP_NEURON_FATE_COMMITMENT	1.17815	0.215686	0.627809
GOBP_T_HELPER_1_CELL_DIFFERENTIATION	1.17808	0.240903	0.627513
GOBP_NEGATIVE_REGULATION_OF_PROTEOLYSIS	1.17807	0.114257	0.626985
GOBP_MITOCHONDRIAL_DEPOLARIZATION	1.17755	0.257901	0.628429
GOBP_STRIATED_MUSCLE_CELL_PROLIFERATION	1.17751	0.224215	0.628024
GOBP_NEURON_FATE_SPECIFICATION	1.17734	0.260599	0.62812
GOBP_POSITIVE_REGULATION_OF_CELLULAR_CARBOHYDRATE_METABOLIC_PROCESS	1.1758	0.218994	0.633441
GOBP_REGULATION_OF_RECEPTOR_INTERNALIZATION	1.17556	0.202673	0.633816
GOBP_SKELETAL_MUSCLE_CELL_DIFFERENTIATION	1.17555	0.195969	0.633259
GOBP_REGULATION_OF_CELLULAR_AMINE_METABOLIC_PROCESS	1.17522	0.261337	0.634042
GOBP_AROMATIC_AMINO_ACID_FAMILY_METABOLIC_PROCESS	1.17516	0.240786	0.633717
GOBP_RESPONSE_TO_REACTIVE_OXYGEN_SPECIES	1.17477	0.141548	0.634685
GOBP_PROTEIN_LOCALIZATION_TO_CELL_JUNCTION	1.1747	0.172594	0.634413
GOBP_CELLULAR_RESPONSE_TO_RETINOIC_ACID	1.1745	0.223656	0.634622
GOBP_EXTRINSIC_APOPTOTIC_SIGNALING_PATHWAY	1.17448	0.114026	0.634124
GOBP_HIPPOCAMPUS_DEVELOPMENT	1.17438	0.212056	0.633954
GOBP_ANTIGEN_PROCESSING_AND_PRESENTATION_OF_PEPTIDE_OR_POLYSACCHARIDE_ANTIGEN_VIA_MHC_CLASS_II	1.17426	0.251534	0.633833
GOBP_CYTOKINE_MEDIATED_SIGNALING_PATHWAY	1.17421	0.065	0.633458
GOBP_LONG_CHAIN_FATTY_ACYL_COA_METABOLIC_PROCESS	1.17417	0.264174	0.63305
GOBP_LONG_CHAIN_FATTY_ACYL_COA_BIOSYNTHETIC_PROCESS	1.17391	0.258469	0.633473
GOBP_CARDIAC_MUSCLE_CELL_ACTION_POTENTIAL_INVOLVED_IN_CONTRACTION	1.17343	0.23352	0.634713
GOBP_REGULATION_OF_IMMUNE_EFFECTOR_PROCESS	1.17291	0.10521	0.636217
GOBP_RESPONSE_TO_CADMIUM_ION	1.17286	0.237288	0.63585
GOBP_REGULATION_OF_SMAD_PROTEIN_SIGNAL_TRANSDUCTION	1.17229	0.255114	0.637472
GOBP_BIOLOGICAL_PROCESS_INVOLVED_IN_INTRASPECIES_INTERACTION_BETWEEN_ORGANISMS	1.17199	0.230944	0.638021
GOBP_REGULATION_OF_TOLL_LIKE_RECEPTOR_SIGNALING_PATHWAY	1.17094	0.224195	0.641517
GOBP_POSITIVE_REGULATION_OF_ACUTE_INFLAMMATORY_RESPONSE	1.17091	0.269136	0.641063
GOBP_ALPHA_BETA_T_CELL_DIFFERENTIATION	1.17083	0.207983	0.640807
GOBP_NEGATIVE_REGULATION_OF_REACTIVE_OXYGEN_SPECIES_METABOLIC_PROCESS	1.17043	0.226697	0.641845
GOBP_DNA_METHYLATION_OR_DEMETHYLATION	1.17032	0.22508	0.641737
GOBP_BIOMINERALIZATION	1.1703	0.169715	0.641213
GOBP_RESPONSE_TO_VIRUS	1.17013	0.099	0.641321
GOBP_REGULATION_OF_ENDOTHELIAL_CELL_MIGRATION	1.17002	0.139511	0.641165
GOBP_POSITIVE_REGULATION_OF_RELEASE_OF_SEQUESTERED_CALCIUM_ION_INTO_CYTOSOL	1.16965	0.247178	0.642047
GOBP_CELLULAR_RESPONSE_TO_CADMIUM_ION	1.16962	0.264312	0.641604
GOBP_MAINTENANCE_OF_CELL_NUMBER	1.16938	0.177618	0.64198
GOBP_OLIGOPEPTIDE_TRANSPORT	1.16913	0.276215	0.642358
GOBP_CENTRIOLE_ASSEMBLY	1.16837	0.253136	0.644777
GOBP_BONE_DEVELOPMENT	1.16798	0.141994	0.645722
GOBP_REGULATION_OF_APOPTOTIC_SIGNALING_PATHWAY	1.16789	0.0871743	0.645443
GOBP_ANTIBACTERIAL_HUMORAL_RESPONSE	1.16775	0.246324	0.64542
GOBP_MECHANORECEPTOR_DIFFERENTIATION	1.16754	0.22	0.645688
GOBP_NEGATIVE_REGULATION_OF_CELL_GROWTH	1.16711	0.172273	0.646747
GOBP_PURINERGIC_NUCLEOTIDE_RECEPTOR_SIGNALING_PATHWAY	1.16701	0.258333	0.64656
GOBP_SYNAPTIC_VESICLE_EXOCYTOSIS	1.16693	0.194888	0.646307
GOBP_REGULATION_OF_REPRODUCTIVE_PROCESS	1.16682	0.14898	0.646152
GOBP_ACUTE_INFLAMMATORY_RESPONSE	1.1668	0.200211	0.645667
GOBP_CEREBELLAR_PURKINJE_CELL_LAYER_DEVELOPMENT	1.16678	0.253589	0.645207
GOBP_DENDRITIC_CELL_DIFFERENTIATION	1.16657	0.247153	0.645487
GOBP_POSITIVE_REGULATION_OF_OXIDATIVE_STRESS_INDUCED_CELL_DEATH	1.16608	0.263027	0.646803
GOBP_COLLAGEN_FIBRIL_ORGANIZATION	1.16607	0.222826	0.646278
GOBP_NEGATIVE_REGULATION_OF_PROTEIN_LOCALIZATION	1.16602	0.167343	0.645908
GOBP_DNA_MODIFICATION	1.1659	0.188935	0.6458
GOBP_ADENYLATE_CYCLASE_ACTIVATING_G_PROTEIN_COUPLED_RECEPTOR_SIGNALING_PATHWAY	1.1659	0.178238	0.645251
GOBP_VASCULOGENESIS	1.16581	0.203445	0.645044
GOBP_AXONEMAL_DYNEIN_COMPLEX_ASSEMBLY	1.1657	0.269745	0.644891
GOBP_POSITIVE_REGULATION_OF_CYTOKINE_PRODUCTION	1.16506	0.072	0.6468
GOBP_RESPONSE_TO_PROGESTERONE	1.16504	0.252033	0.646305
GOBP_NEURON_PROJECTION_EXTENSION	1.16465	0.163802	0.647229
GOBP_REGULATION_OF_OSSIFICATION	1.16451	0.170301	0.647214
GOBP_ASPARTATE_FAMILY_AMINO_ACID_BIOSYNTHETIC_PROCESS	1.16413	0.269841	0.648134
GOBP_MESODERM_MORPHOGENESIS	1.16405	0.222343	0.647882
GOBP_TOLL_LIKE_RECEPTOR_4_SIGNALING_PATHWAY	1.16388	0.243529	0.647984
GOBP_KINETOCHORE_ORGANIZATION	1.16337	0.253433	0.649331
GOBP_NEGATIVE_REGULATION_OF_CELLULAR_SENESCENCE	1.16283	0.280637	0.650877
GOBP_MITOCHONDRIAL_RNA_PROCESSING	1.16253	0.277638	0.651539
GOBP_REGULATION_OF_CARDIAC_MUSCLE_CELL_ACTION_POTENTIAL	1.1621	0.267157	0.652625
GOBP_REGULATION_OF_KIDNEY_DEVELOPMENT	1.16204	0.261124	0.652329
GOBP_REGULATION_OF_EXTRACELLULAR_MATRIX_ORGANIZATION	1.16185	0.24382	0.652497
GOBP_RNA_5_END_PROCESSING	1.16145	0.288889	0.653533
GOBP_THYROID_HORMONE_METABOLIC_PROCESS	1.16118	0.261728	0.654038
GOBP_CELL_MIGRATION_INVOLVED_IN_SPROUTING_ANGIOGENESIS	1.1609	0.235033	0.654596
GOBP_REGULATION_OF_PHOSPHATIDYLINOSITOL_3_KINASE_ACTIVITY	1.16068	0.247178	0.654889
GOBP_AMINOGLYCAN_METABOLIC_PROCESS	1.16026	0.185998	0.655885
GOBP_RAS_PROTEIN_SIGNAL_TRANSDUCTION	1.16023	0.095	0.655464
GOBP_CARDIAC_MUSCLE_CELL_DIFFERENTIATION	1.16017	0.212722	0.655125
GOBP_POSITIVE_REGULATION_OF_INNATE_IMMUNE_RESPONSE	1.16015	0.209253	0.654642
GOBP_POSITIVE_REGULATION_OF_SYNAPTIC_TRANSMISSION	1.15968	0.19563	0.655845
GOBP_RHO_PROTEIN_SIGNAL_TRANSDUCTION	1.15893	0.190184	0.658139
GOBP_REGULATION_OF_MACROPHAGE_CHEMOTAXIS	1.15877	0.274347	0.658245
GOBP_SIGNAL_TRANSDUCTION_IN_RESPONSE_TO_DNA_DAMAGE	1.15874	0.165984	0.657803
GOBP_SENSORY_SYSTEM_DEVELOPMENT	1.1587	0.084	0.657392
GOBP_MESONEPHROS_DEVELOPMENT	1.15821	0.225397	0.658717
GOBP_DNA_DEPENDENT_DNA_REPLICATION_MAINTENANCE_OF_FIDELITY	1.15809	0.257991	0.65862
GOBP_PEROXISOME_PROLIFERATOR_ACTIVATED_RECEPTOR_SIGNALING_PATHWAY	1.15802	0.280549	0.658353
GOBP_CARDIAC_MUSCLE_TISSUE_DEVELOPMENT	1.15799	0.1643	0.657905
GOBP_G1_TO_G0_TRANSITION	1.15778	0.287841	0.658127
GOBP_NEGATIVE_REGULATION_OF_CELL_KILLING	1.1574	0.308861	0.6591
GOBP_NUCLEOTIDE_BINDING_OLIGOMERIZATION_DOMAIN_CONTAINING_2_SIGNALING_PATHWAY	1.15721	0.282119	0.659322
GOBP_POSITIVE_REGULATION_OF_CELL_MORPHOGENESIS_INVOLVED_IN_DIFFERENTIATION	1.15706	0.231183	0.659345
GOBP_REGULATION_OF_CELLULAR_RESPONSE_TO_VASCULAR_ENDOTHELIAL_GROWTH_FACTOR_STIMULUS	1.15683	0.275398	0.659667
GOBP_FEMALE_GAMETE_GENERATION	1.15667	0.188272	0.659746
GOBP_POSITIVE_REGULATION_OF_CELL_DEVELOPMENT	1.15664	0.126	0.659295
GOBP_RNA_INTERFERENCE	1.15647	0.292621	0.659426
GOBP_FORMATION_OF_PRIMARY_GERM_LAYER	1.15608	0.221992	0.660386
GOBP_POSITIVE_REGULATION_OF_MYELOID_CELL_DIFFERENTIATION	1.15588	0.232143	0.660634
GOBP_NEGATIVE_REGULATION_OF_PROTEIN_LOCALIZATION_TO_MEMBRANE	1.1558	0.281324	0.660387
GOBP_ADULT_BEHAVIOR	1.15577	0.197314	0.659936
GOBP_SOMITE_DEVELOPMENT	1.15538	0.230022	0.660899
GOBP_POSITIVE_REGULATION_OF_TELOMERASE_RNA_LOCALIZATION_TO_CAJAL_BODY	1.1552	0.294194	0.661102
GOBP_CALCIUM_ION_TRANSPORT_INTO_CYTOSOL	1.15476	0.186858	0.662223
GOBP_MUSCLE_ORGAN_MORPHOGENESIS	1.15448	0.221622	0.662696
GOBP_POSITIVE_REGULATION_OF_CHEMOTAXIS	1.15425	0.202492	0.663068
GOBP_HISTONE_MRNA_METABOLIC_PROCESS	1.15393	0.272182	0.663717
GOBP_POSITIVE_REGULATION_OF_MACROPHAGE_ACTIVATION	1.15389	0.287093	0.663317
GOBP_REGULATION_OF_PRODUCTION_OF_SMALL_RNA_INVOLVED_IN_GENE_SILENCING_BY_RNA	1.1538	0.279557	0.66314
GOBP_REGULATION_OF_PODOSOME_ASSEMBLY	1.15366	0.289246	0.663126
GOBP_POSITIVE_REGULATION_OF_EPITHELIAL_CELL_MIGRATION	1.15345	0.178828	0.663326
GOBP_HEPARAN_SULFATE_PROTEOGLYCAN_METABOLIC_PROCESS	1.15342	0.278106	0.662913
GOBP_POSITIVE_REGULATION_OF_EXOCYTOSIS	1.15337	0.238148	0.662539
GOBP_REGULATION_OF_SKELETAL_MUSCLE_CELL_DIFFERENTIATION	1.15318	0.286979	0.662728
GOBP_NEGATIVE_REGULATION_OF_DNA_METABOLIC_PROCESS	1.15275	0.20743	0.663871
GOBP_REGULATION_OF_PHOSPHOLIPID_BIOSYNTHETIC_PROCESS	1.15257	0.294194	0.664038
GOBP_NEGATIVE_REGULATION_OF_STEM_CELL_DIFFERENTIATION	1.15243	0.289963	0.66403
GOBP_SINGLE_FERTILIZATION	1.15215	0.198545	0.66458
GOBP_RESPONSE_TO_ALKALOID	1.15184	0.239872	0.665204
GOBP_REGULATION_OF_EXTRINSIC_APOPTOTIC_SIGNALING_PATHWAY_IN_ABSENCE_OF_LIGAND	1.15168	0.261768	0.665276
GOBP_DOPAMINE_TRANSPORT	1.15154	0.26883	0.665245
GOBP_REGULATION_OF_ALPHA_BETA_T_CELL_DIFFERENTIATION	1.15152	0.249169	0.664754
GOBP_FC_RECEPTOR_SIGNALING_PATHWAY	1.15136	0.270668	0.664795
GOBP_RESPONSE_TO_INORGANIC_SUBSTANCE	1.15112	0.0710711	0.665203
GOBP_POSITIVE_REGULATION_OF_MONOCYTE_CHEMOTAXIS	1.15061	0.289911	0.666656
GOBP_POSITIVE_REGULATION_OF_CELLULAR_RESPONSE_TO_TRANSFORMING_GROWTH_FACTOR_BETA_STIMULUS	1.15036	0.276995	0.667097
GOBP_MYELOID_LEUKOCYTE_ACTIVATION	1.15027	0.168016	0.666875
GOBP_PROSTANOID_BIOSYNTHETIC_PROCESS	1.15018	0.277847	0.666659
GOBP_PLATELET_ACTIVATION	1.14973	0.203762	0.667811
GOBP_FIBROBLAST_GROWTH_FACTOR_RECEPTOR_SIGNALING_PATHWAY	1.14963	0.236757	0.667639
GOBP_POSITIVE_REGULATION_OF_MORPHOGENESIS_OF_AN_EPITHELIUM	1.14951	0.271106	0.667566
GOBP_EXOCYTOSIS	1.14939	0.12024	0.667485
GOBP_INTERLEUKIN_17_PRODUCTION	1.14897	0.291169	0.668552
GOBP_NEGATIVE_REGULATION_OF_PRODUCTION_OF_MOLECULAR_MEDIATOR_OF_IMMUNE_RESPONSE	1.14896	0.276671	0.668042
GOBP_DEFENSE_RESPONSE_TO_GRAM_POSITIVE_BACTERIUM	1.14877	0.244094	0.668275
GOBP_RESPONSE_TO_NITRIC_OXIDE	1.14871	0.301863	0.667967
GOBP_NEGATIVE_REGULATION_OF_OXIDATIVE_STRESS_INDUCED_NEURON_DEATH	1.14867	0.287841	0.667577
GOBP_RESPONSE_TO_ESTRADIOL	1.14857	0.212215	0.667425
GOBP_REGULATION_OF_DNA_RECOMBINATION	1.14802	0.233615	0.669087
GOBP_POSITIVE_REGULATION_OF_B_CELL_ACTIVATION	1.14752	0.242391	0.670464
GOBP_REGULATION_OF_CENTROSOME_CYCLE	1.14706	0.27486	0.671675
GOBP_PLATELET_DERIVED_GROWTH_FACTOR_RECEPTOR_SIGNALING_PATHWAY	1.14703	0.251968	0.671261
GOBP_REGULATION_OF_CHEMOTAXIS	1.14675	0.17915	0.671811
GOBP_MUSCLE_CELL_CELLULAR_HOMEOSTASIS	1.14672	0.279503	0.671395
GOBP_MORPHOGENESIS_OF_AN_EPITHELIAL_SHEET	1.14648	0.27051	0.671789
GOBP_INSULIN_LIKE_GROWTH_FACTOR_RECEPTOR_SIGNALING_PATHWAY	1.14631	0.276442	0.671907
GOBP_REGULATION_OF_PROTEIN_AUTOPHOSPHORYLATION	1.14627	0.266055	0.67149
GOBP_MONOAMINE_TRANSPORT	1.14569	0.240741	0.673191
GOBP_REGULATION_OF_RESPONSE_TO_EXTRACELLULAR_STIMULUS	1.14556	0.272509	0.673098
GOBP_PHAGOCYTOSIS	1.14546	0.16349	0.672921
GOBP_REGULATION_OF_CD4_POSITIVE_ALPHA_BETA_T_CELL_ACTIVATION	1.14528	0.253846	0.673111
GOBP_CARDIAC_MUSCLE_CELL_PROLIFERATION	1.14519	0.27105	0.672916
GOBP_CARDIAC_CONDUCTION_SYSTEM_DEVELOPMENT	1.14509	0.289412	0.67275
GOBP_FIBROBLAST_MIGRATION	1.14492	0.239008	0.672852
GOBP_RESPONSE_TO_AMINO_ACID_STARVATION	1.14489	0.274083	0.672461
GOBP_REGULATION_OF_SENSORY_PERCEPTION	1.14487	0.289141	0.671972
GOBP_REGULATION_OF_T_HELPER_17_TYPE_IMMUNE_RESPONSE	1.14474	0.284834	0.671938
GOBP_TELENCEPHALON_DEVELOPMENT	1.14461	0.162298	0.671885
GOBP_POSITIVE_REGULATION_OF_STEROL_TRANSPORT	1.14459	0.295824	0.671406
GOBP_SARCOPLASMIC_RETICULUM_CALCIUM_ION_TRANSPORT	1.14414	0.272085	0.672643
GOBP_REGULATION_OF_TRANS_SYNAPTIC_SIGNALING	1.14335	0.1	0.675168
GOBP_NCRNA_TRANSCRIPTION	1.14304	0.271429	0.675856
GOBP_VERY_LONG_CHAIN_FATTY_ACID_METABOLIC_PROCESS	1.14298	0.30047	0.675582
GOBP_CELLULAR_RESPONSE_TO_ARSENIC_CONTAINING_SUBSTANCE	1.14295	0.289286	0.67517
GOBP_REGULATION_OF_LYMPHOCYTE_MEDIATED_IMMUNITY	1.1429	0.229339	0.674841
GOBP_MATURE_B_CELL_DIFFERENTIATION	1.14264	0.288942	0.675275
GOBP_MRNA_EXPORT_FROM_NUCLEUS	1.14236	0.253599	0.675842
GOBP_REGULATION_OF_DNA_REPAIR	1.14225	0.20897	0.675703
GOBP_RETINA_HOMEOSTASIS	1.14225	0.241228	0.675179
GOBP_POSITIVE_REGULATION_OF_CELL_DIVISION	1.14215	0.249201	0.675021
GOBP_CELLULAR_RESPONSE_TO_ALCOHOL	1.14202	0.258201	0.674992
GOBP_POSITIVE_REGULATION_OF_FATTY_ACID_BIOSYNTHETIC_PROCESS	1.14177	0.299363	0.675404
GOBP_ENDOPLASMIC_RETICULUM_TUBULAR_NETWORK_ORGANIZATION	1.14137	0.299875	0.676381
GOBP_NEGATIVE_REGULATION_OF_CELL_PROJECTION_ORGANIZATION	1.14076	0.189409	0.678195
GOBP_EMBRYONIC_AXIS_SPECIFICATION	1.14064	0.275429	0.67815
GOBP_CELLULAR_RESPONSE_TO_ABIOTIC_STIMULUS	1.14059	0.134	0.677811
GOBP_RETINA_DEVELOPMENT_IN_CAMERA_TYPE_EYE	1.14047	0.227926	0.677714
GOBP_CELLULAR_MONOVALENT_INORGANIC_CATION_HOMEOSTASIS	1.14014	0.249733	0.678487
GOBP_POSITIVE_REGULATION_OF_DENDRITE_MORPHOGENESIS	1.13992	0.271531	0.678793
GOBP_REGULATION_OF_NEUTROPHIL_MIGRATION	1.13916	0.276571	0.681147
GOBP_LYMPHOCYTE_MEDIATED_IMMUNITY	1.13909	0.185223	0.680877
GOBP_FOREBRAIN_GENERATION_OF_NEURONS	1.13905	0.280861	0.680528
GOBP_CD4_POSITIVE_ALPHA_BETA_T_CELL_DIFFERENTIATION	1.13902	0.253012	0.680113
GOBP_REGULATION_OF_P38MAPK_CASCADE	1.13886	0.290102	0.680188
GOBP_REGULATION_OF_ESTABLISHMENT_OR_MAINTENANCE_OF_CELL_POLARITY	1.13875	0.302583	0.680061
GOBP_CELL_DIFFERENTIATION_IN_HINDBRAIN	1.13867	0.301956	0.67985
GOBP_REGULATION_OF_VESICLE_MEDIATED_TRANSPORT	1.13845	0.0910911	0.680106
GOBP_REGULATION_OF_CHROMOSOME_SEPARATION	1.13795	0.256522	0.681435
GOBP_CELLULAR_RESPONSE_TO_REACTIVE_NITROGEN_SPECIES	1.1379	0.295685	0.681089
GOBP_REGULATION_OF_NIK_NF_KAPPAB_SIGNALING	1.13788	0.24109	0.680669
GOBP_OSTEOBLAST_DIFFERENTIATION	1.13755	0.16717	0.681438
GOBP_TETRAHYDROFOLATE_METABOLIC_PROCESS	1.13747	0.31137	0.681216
GOBP_NEGATIVE_REGULATION_OF_NEURON_PROJECTION_DEVELOPMENT	1.13717	0.223819	0.681837
GOBP_REGULATION_OF_BEHAVIOR	1.13672	0.274834	0.683031
GOBP_POSITIVE_REGULATION_OF_MONONUCLEAR_CELL_MIGRATION	1.13671	0.279867	0.682536
GOBP_POSITIVE_REGULATION_OF_NIK_NF_KAPPAB_SIGNALING	1.13662	0.282418	0.682293
GOBP_PROTEIN_LOCALIZATION_TO_CYTOSKELETON	1.13637	0.259912	0.682766
GOBP_ALPHA_BETA_T_CELL_ACTIVATION	1.13626	0.235355	0.682693
GOBP_POSITIVE_REGULATION_OF_SYNAPSE_ASSEMBLY	1.13598	0.272228	0.683226
GOBP_RESPONSE_TO_TEMPERATURE_STIMULUS	1.13597	0.194045	0.682711
GOBP_PROTEIN_K63_LINKED_UBIQUITINATION	1.13593	0.282392	0.682354
GOBP_MEMBRANE_RAFT_ORGANIZATION	1.13569	0.300959	0.682735
GOBP_CELLULAR_ALDEHYDE_METABOLIC_PROCESS	1.13544	0.27464	0.683198
GOBP_EMBRYONIC_SKELETAL_SYSTEM_MORPHOGENESIS	1.13519	0.261603	0.68366
GOBP_MULTICELLULAR_ORGANISMAL_RESPONSE_TO_STRESS	1.13497	0.256044	0.683924
GOBP_BODY_FLUID_SECRETION	1.13495	0.250266	0.683489
GOBP_REGULATION_OF_PEPTIDYL_THREONINE_PHOSPHORYLATION	1.13487	0.282313	0.683275
GOBP_REGULATION_OF_FILOPODIUM_ASSEMBLY	1.13449	0.282633	0.684174
GOBP_FOREBRAIN_DEVELOPMENT	1.13447	0.15015	0.683714
GOBP_POSITIVE_REGULATION_OF_RECEPTOR_SIGNALING_PATHWAY_VIA_STAT	1.13447	0.296296	0.683211
GOBP_HEPARAN_SULFATE_PROTEOGLYCAN_BIOSYNTHETIC_PROCESS	1.13405	0.299505	0.684261
GOBP_POSITIVE_REGULATION_OF_ENDOCYTOSIS	1.13358	0.247845	0.685503
GOBP_PRODUCTION_OF_MOLECULAR_MEDIATOR_INVOLVED_IN_INFLAMMATORY_RESPONSE	1.13333	0.261438	0.685918
GOBP_NEGATIVE_REGULATION_OF_OXIDATIVE_STRESS_INDUCED_CELL_DEATH	1.13307	0.288528	0.686438
GOBP_MYELOID_CELL_DIFFERENTIATION	1.13307	0.14014	0.685918
GOBP_MICROTUBULE_ANCHORING	1.133	0.281518	0.685671
GOBP_DENDRITE_EXTENSION	1.13292	0.296167	0.685477
GOBP_POSITIVE_REGULATION_OF_TRANSLATIONAL_INITIATION	1.13265	0.29892	0.686014
GOBP_SODIUM_ION_TRANSPORT	1.13261	0.20101	0.685676
GOBP_SYNAPTIC_TRANSMISSION_GLUTAMATERGIC	1.1322	0.266527	0.686648
GOBP_NEUROMUSCULAR_JUNCTION_DEVELOPMENT	1.13198	0.276958	0.687038
GOBP_NEGATIVE_REGULATION_OF_INTERLEUKIN_12_PRODUCTION	1.13188	0.297055	0.686871
GOBP_REGULATION_OF_NEURON_PROJECTION_REGENERATION	1.13186	0.323977	0.68643
GOBP_METHYLATION	1.13183	0.13013	0.68604
GOBP_SODIUM_ION_TRANSMEMBRANE_TRANSPORT	1.13154	0.221085	0.686635
GOBP_NEURON_DEATH_IN_RESPONSE_TO_OXIDATIVE_STRESS	1.13099	0.290094	0.68818
GOBP_REGULATION_OF_ACTIN_FILAMENT_BASED_MOVEMENT	1.13095	0.313212	0.687795
GOBP_LYTIC_VACUOLE_ORGANIZATION	1.13092	0.269603	0.687391
GOBP_TISSUE_MIGRATION	1.13023	0.158158	0.689514
GOBP_RESPONSE_TO_INCREASED_OXYGEN_LEVELS	1.13013	0.317343	0.689387
GOBP_RESPONSE_TO_DOPAMINE	1.12997	0.271702	0.689481
GOBP_CARDIAC_CHAMBER_DEVELOPMENT	1.1297	0.224949	0.689999
GOBP_REGULATION_OF_KERATINOCYTE_DIFFERENTIATION	1.1296	0.320435	0.689863
GOBP_SPERMATID_NUCLEUS_DIFFERENTIATION	1.12945	0.329884	0.689962
GOBP_REGULATION_OF_LYMPHOCYTE_ACTIVATION	1.1292	0.132	0.690381
GOBP_ENDONUCLEOLYTIC_CLEAVAGE_INVOLVED_IN_RRNA_PROCESSING	1.12885	0.333752	0.69114
GOBP_TRANSLATIONAL_INITIATION	1.12874	0.239244	0.691062
GOBP_REGULATION_OF_COLLAGEN_METABOLIC_PROCESS	1.12782	0.308772	0.694094
GOBP_ENDOTHELIAL_CELL_MIGRATION	1.12764	0.195368	0.694231
GOBP_DNA_DAMAGE_RESPONSE_SIGNAL_TRANSDUCTION_BY_P53_CLASS_MEDIATOR	1.12762	0.268346	0.693813
GOBP_POSITIVE_REGULATION_OF_GLYCOLYTIC_PROCESS	1.12729	0.315855	0.694515
GOBP_NEGATIVE_REGULATION_OF_VASCULAR_ASSOCIATED_SMOOTH_MUSCLE_CELL_PROLIFERATION	1.12642	0.306667	0.697281
GOBP_B_CELL_MEDIATED_IMMUNITY	1.12627	0.264211	0.697344
GOBP_DNA_REPLICATION	1.12624	0.182548	0.696908
GOBP_CILIUM_MOVEMENT	1.12607	0.245399	0.697029
GOBP_POSITIVE_REGULATION_OF_VIRAL_GENOME_REPLICATION	1.12564	0.297701	0.698099
GOBP_SECRETION_BY_TISSUE	1.12557	0.300948	0.697848
GOBP_POSITIVE_REGULATION_OF_TUMOR_NECROSIS_FACTOR_SUPERFAMILY_CYTOKINE_PRODUCTION	1.12546	0.266596	0.697777
GOBP_REGULATION_OF_URINE_VOLUME	1.12544	0.311475	0.697322
GOBP_LONG_TERM_SYNAPTIC_DEPRESSION	1.12535	0.317132	0.697152
GOBP_REGULATION_OF_NUCLEOCYTOPLASMIC_TRANSPORT	1.12532	0.252577	0.696747
GOBP_CELLULAR_RESPONSE_TO_INORGANIC_SUBSTANCE	1.12508	0.206445	0.697168
GOBP_POSITIVE_REGULATION_OF_STRESS_ACTIVATED_PROTEIN_KINASE_SIGNALING_CASCADE	1.12472	0.255165	0.698013
GOBP_POSITIVE_REGULATION_OF_POSTTRANSCRIPTIONAL_GENE_SILENCING	1.12468	0.314526	0.697658
GOBP_POSITIVE_REGULATION_OF_BEHAVIOR	1.12409	0.317284	0.699384
GOBP_NEGATIVE_REGULATION_OF_T_CELL_APOPTOTIC_PROCESS	1.12392	0.31871	0.699491
GOBP_POSITIVE_REGULATION_OF_CELL_SUBSTRATE_ADHESION	1.12385	0.253935	0.69929
GOBP_OVARIAN_FOLLICLE_DEVELOPMENT	1.12383	0.316555	0.69886
GOBP_REGULATION_OF_RRNA_PROCESSING	1.12368	0.316857	0.698907
GOBP_POSITIVE_REGULATION_OF_RHO_PROTEIN_SIGNAL_TRANSDUCTION	1.12353	0.309724	0.69896
GOBP_POSITIVE_REGULATION_OF_INTERLEUKIN_17_PRODUCTION	1.1231	0.316456	0.700079
GOBP_ENGULFMENT_OF_APOPTOTIC_CELL	1.12306	0.334168	0.699739
GOBP_RNA_POLYADENYLATION	1.12296	0.290286	0.699601
GOBP_METAPHASE_ANAPHASE_TRANSITION_OF_CELL_CYCLE	1.12267	0.268427	0.700154
GOBP_LUNG_EPITHELIUM_DEVELOPMENT	1.12266	0.302491	0.699654
GOBP_BONE_CELL_DEVELOPMENT	1.12265	0.316785	0.699195
GOBP_MAST_CELL_ACTIVATION	1.12262	0.286986	0.698769
GOBP_DEVELOPMENTAL_MATURATION	1.12256	0.198596	0.698496
GOBP_REGULATION_OF_DENDRITIC_SPINE_DEVELOPMENT	1.12252	0.277228	0.698112
GOBP_REGULATION_OF_POSTSYNAPTIC_MEMBRANE_POTENTIAL	1.12252	0.257862	0.69762
GOBP_ESTABLISHMENT_OR_MAINTENANCE_OF_BIPOLAR_CELL_POLARITY	1.12202	0.302059	0.699007
GOBP_UROGENITAL_SYSTEM_DEVELOPMENT	1.12202	0.163655	0.698501
GOBP_POSITIVE_REGULATION_OF_SMOOTH_MUSCLE_CELL_PROLIFERATION	1.12199	0.260085	0.69808
GOBP_POSITIVE_REGULATION_OF_LEUKOCYTE_CHEMOTAXIS	1.12188	0.267167	0.697964
GOBP_NEGATIVE_REGULATION_OF_TUMOR_NECROSIS_FACTOR_MEDIATED_SIGNALING_PATHWAY	1.12146	0.334596	0.699061
GOBP_TOLL_LIKE_RECEPTOR_SIGNALING_PATHWAY	1.12141	0.261555	0.698762
GOBP_MUSCLE_CONTRACTION	1.12117	0.18	0.699127
GOBP_MYELOID_DENDRITIC_CELL_ACTIVATION	1.12106	0.325553	0.69905
GOBP_REGULATION_OF_SYNAPTIC_TRANSMISSION_GLUTAMATERGIC	1.121	0.278689	0.698768
GOBP_REGULATION_OF_HISTONE_H3_K9_METHYLATION	1.12092	0.313653	0.698544
GOBP_GLUTAMATE_METABOLIC_PROCESS	1.12048	0.317967	0.699665
GOBP_EMBRYONIC_ORGAN_MORPHOGENESIS	1.12042	0.185371	0.699384
GOBP_EMBRYONIC_DIGESTIVE_TRACT_DEVELOPMENT	1.12027	0.299882	0.699436
GOBP_RESPONSE_TO_PURINE_CONTAINING_COMPOUND	1.12017	0.266046	0.699356
GOBP_BENZENE_CONTAINING_COMPOUND_METABOLIC_PROCESS	1.11999	0.318017	0.699543
GOBP_POSITIVE_REGULATION_OF_GROWTH	1.11932	0.223911	0.701625
GOBP_MESENCHYMAL_TO_EPITHELIAL_TRANSITION	1.11919	0.3525	0.701575
GOBP_POSITIVE_REGULATION_OF_NEUROGENESIS	1.11896	0.236842	0.702015
GOBP_REGULATION_OF_NEURON_MIGRATION	1.11879	0.299422	0.702176
GOBP_POSITIVE_REGULATION_OF_NF_KAPPAB_TRANSCRIPTION_FACTOR_ACTIVITY	1.11862	0.252567	0.702298
GOBP_REGULATION_OF_PEPTIDASE_ACTIVITY	1.1185	0.159319	0.702227
GOBP_SECOND_MESSENGER_MEDIATED_SIGNALING	1.11761	0.197593	0.704999
GOBP_NUCLEOTIDE_TRANSPORT	1.11735	0.320557	0.705457
GOBP_L_AMINO_ACID_TRANSPORT	1.11732	0.288864	0.705083
GOBP_CELL_MATRIX_ADHESION	1.11725	0.209256	0.704816
GOBP_MYELOID_CELL_ACTIVATION_INVOLVED_IN_IMMUNE_RESPONSE	1.11725	0.280514	0.704332
GOBP_NEGATIVE_REGULATION_OF_MAP_KINASE_ACTIVITY	1.11714	0.295378	0.704216
GOBP_EMBRYONIC_SKELETAL_SYSTEM_DEVELOPMENT	1.11693	0.259067	0.704514
GOBP_NEURAL_TUBE_FORMATION	1.11682	0.270073	0.704419
GOBP_T_CELL_MIGRATION	1.11676	0.287731	0.704129
GOBP_CELLULAR_RESPONSE_TO_LIPID	1.11676	0.118118	0.70364
GOBP_REGULATION_OF_CYTOKINESIS	1.11675	0.291314	0.703175
GOBP_REGULATION_OF_MEIOTIC_CELL_CYCLE	1.11658	0.292463	0.70332
GOBP_MATURATION_OF_SSU_RRNA_FROM_TRICISTRONIC_RRNA_TRANSCRIPT_SSU_RRNA_5_8S_RRNA_LSU_RRNA	1.11653	0.316843	0.703014
GOBP_COLLAGEN_BIOSYNTHETIC_PROCESS	1.11642	0.310105	0.702949
GOBP_AMYLOID_BETA_CLEARANCE	1.11631	0.316571	0.702873
GOBP_BLOOD_VESSEL_ENDOTHELIAL_CELL_MIGRATION	1.11612	0.276684	0.70312
GOBP_NEGATIVE_REGULATION_OF_CANONICAL_WNT_SIGNALING_PATHWAY	1.11594	0.264403	0.703271
GOBP_RNA_3_END_PROCESSING	1.11553	0.278069	0.704306
GOBP_REGULATION_OF_LYMPHOCYTE_CHEMOTAXIS	1.11532	0.32799	0.70462
GOBP_POSITIVE_REGULATION_OF_ATP_METABOLIC_PROCESS	1.11527	0.326291	0.70431
GOBP_OLEFINIC_COMPOUND_METABOLIC_PROCESS	1.11522	0.277034	0.70399
GOBP_RESPONSE_TO_OXYGEN_RADICAL	1.1151	0.325721	0.703966
GOBP_POSITIVE_REGULATION_OF_MEMBRANE_PERMEABILITY	1.11483	0.308133	0.704398
GOBP_WOUND_HEALING_SPREADING_OF_EPIDERMAL_CELLS	1.11449	0.32795	0.705249
GOBP_CYTOPLASMIC_PATTERN_RECOGNITION_RECEPTOR_SIGNALING_PATHWAY_IN_RESPONSE_TO_VIRUS	1.11434	0.336155	0.705331
GOBP_KERATINOCYTE_MIGRATION	1.1143	0.346764	0.705006
GOBP_CELL_RECOGNITION	1.11429	0.264523	0.704538
GOBP_REGULATION_OF_INTRINSIC_APOPTOTIC_SIGNALING_PATHWAY	1.11428	0.251266	0.70407
GOBP_OLIGOSACCHARIDE_LIPID_INTERMEDIATE_BIOSYNTHETIC_PROCESS	1.11383	0.340713	0.705284
GOBP_EMBRYONIC_ORGAN_DEVELOPMENT	1.11361	0.158158	0.705609
GOBP_POSITIVE_REGULATION_OF_LIPID_METABOLIC_PROCESS	1.11357	0.257261	0.705251
GOBP_NEGATIVE_REGULATION_OF_DNA_BIOSYNTHETIC_PROCESS	1.11326	0.310263	0.705931
GOBP_REPRODUCTIVE_SYSTEM_DEVELOPMENT	1.11323	0.155155	0.705528
GOBP_REGULATION_OF_RIG_I_SIGNALING_PATHWAY	1.11316	0.323037	0.705283
GOBP_POSITIVE_REGULATION_OF_PROTEIN_TARGETING_TO_MEMBRANE	1.11262	0.323077	0.706842
GOBP_POSITIVE_REGULATION_OF_IMMUNE_RESPONSE	1.11236	0.170341	0.707314
GOBP_AMINOGLYCAN_CATABOLIC_PROCESS	1.11229	0.311673	0.707122
GOBP_REGULATION_OF_PROTEIN_TARGETING_TO_MEMBRANE	1.11214	0.32904	0.707163
GOBP_MRNA_CLEAVAGE	1.11187	0.340169	0.707695
GOBP_NEGATIVE_REGULATION_OF_LOCOMOTION	1.11146	0.199799	0.70877
GOBP_REGULATION_OF_STRESS_ACTIVATED_PROTEIN_KINASE_SIGNALING_CASCADE	1.11143	0.24924	0.708379
GOBP_POSITIVE_REGULATION_OF_DNA_REPAIR	1.11139	0.301154	0.708041
GOBP_CELLULAR_MODIFIED_AMINO_ACID_METABOLIC_PROCESS	1.11106	0.251272	0.708762
GOBP_ORGAN_GROWTH	1.11095	0.263265	0.708658
GOBP_CARDIOCYTE_DIFFERENTIATION	1.11029	0.266461	0.710691
GOBP_MESENCHYMAL_CELL_DIFFERENTIATION	1.11009	0.21608	0.710961
GOBP_MRNA_METHYLATION	1.11007	0.314322	0.710557
GOBP_NADP_METABOLIC_PROCESS	1.10995	0.333333	0.710498
GOBP_PROTEIN_LOCALIZATION_TO_CILIUM	1.10969	0.304629	0.711017
GOBP_REGULATION_OF_NUCLEAR_DIVISION	1.10869	0.267765	0.714313
GOBP_MITOTIC_SISTER_CHROMATID_COHESION	1.10868	0.340219	0.713851
GOBP_MODULATION_OF_EXCITATORY_POSTSYNAPTIC_POTENTIAL	1.10849	0.336066	0.714079
GOBP_TRANSPORT_ALONG_MICROTUBULE	1.10838	0.272634	0.71397
GOBP_NEGATIVE_REGULATION_OF_GLIOGENESIS	1.10785	0.344301	0.715479
GOBP_CARDIAC_MUSCLE_CELL_ACTION_POTENTIAL	1.10782	0.306855	0.715078
GOBP_PYRIDINE_NUCLEOTIDE_BIOSYNTHETIC_PROCESS	1.10782	0.335373	0.714596
GOBP_COCHLEA_DEVELOPMENT	1.10778	0.306122	0.714244
GOBP_MUSCLE_TISSUE_DEVELOPMENT	1.10776	0.19659	0.713809
GOBP_CARDIOBLAST_DIFFERENTIATION	1.10726	0.33829	0.715224
GOBP_NATURAL_KILLER_CELL_MEDIATED_IMMUNITY	1.10721	0.309764	0.714916
GOBP_PROTEIN_LOCALIZATION_TO_CONDENSED_CHROMOSOME	1.10695	0.336709	0.715363
GOBP_POSITIVE_REGULATION_OF_NERVOUS_SYSTEM_DEVELOPMENT	1.10694	0.231388	0.714882
GOBP_POSITIVE_REGULATION_OF_SMAD_PROTEIN_SIGNAL_TRANSDUCTION	1.10676	0.342342	0.715052
GOBP_REGULATION_OF_T_CELL_PROLIFERATION	1.106	0.261538	0.717365
GOBP_NEGATIVE_REGULATION_OF_SYNAPTIC_TRANSMISSION	1.10598	0.316372	0.716984
GOBP_RESPONSE_TO_IMMOBILIZATION_STRESS	1.10587	0.356771	0.716866
GOBP_EPITHELIAL_TUBE_MORPHOGENESIS	1.10577	0.210632	0.716785
GOBP_REGULATION_OF_NEURON_DIFFERENTIATION	1.10571	0.257669	0.7165
GOBP_CELLULAR_DEFENSE_RESPONSE	1.10493	0.329085	0.718918
GOBP_FC_EPSILON_RECEPTOR_SIGNALING_PATHWAY	1.10415	0.347291	0.72145
GOBP_KINETOCHORE_ASSEMBLY	1.10401	0.375	0.721478
GOBP_REGULATION_OF_TRANSLATIONAL_INITIATION	1.10366	0.296574	0.722281
GOBP_VACUOLAR_LOCALIZATION	1.1036	0.296257	0.721985
GOBP_PROTEIN_AUTOUBIQUITINATION	1.10344	0.323789	0.722082
GOBP_MUSCLE_CELL_DIFFERENTIATION	1.10339	0.185557	0.721772
GOBP_ASTROCYTE_ACTIVATION	1.10306	0.33209	0.722482
GOBP_DEFENSE_RESPONSE_TO_SYMBIONT	1.10305	0.258586	0.722018
GOBP_PROTEIN_LOCALIZATION_TO_CHROMOSOME_CENTROMERIC_REGION	1.10298	0.342615	0.721819
GOBP_POSITIVE_REGULATION_OF_COLD_INDUCED_THERMOGENESIS	1.10295	0.29349	0.721432
GOBP_RESPONSE_TO_DIETARY_EXCESS	1.10283	0.347087	0.721415
GOBP_POSITIVE_REGULATION_OF_GLUCOSE_IMPORT	1.10279	0.34323	0.721036
GOBP_AXON_EXTENSION	1.10267	0.28616	0.721009
GOBP_PROTEIN_LOCALIZATION_TO_MICROTUBULE_ORGANIZING_CENTER	1.10167	0.339265	0.724301
GOBP_RESPONSE_TO_TOXIC_SUBSTANCE	1.10144	0.271717	0.724689
GOBP_REGULATION_OF_MITOTIC_CELL_CYCLE	1.10139	0.181	0.724366
GOBP_ONE_CARBON_METABOLIC_PROCESS	1.10132	0.341404	0.724162
GOBP_EMBRYONIC_PATTERN_SPECIFICATION	1.10022	0.319079	0.727754
GOBP_ESTABLISHMENT_OF_PROTEIN_LOCALIZATION_TO_MEMBRANE	1.10018	0.257805	0.727432
GOBP_CGMP_MEDIATED_SIGNALING	1.10007	0.358911	0.727349
GOBP_TUBE_FORMATION	1.09958	0.272449	0.728701
GOBP_NEGATIVE_REGULATION_OF_NF_KAPPAB_TRANSCRIPTION_FACTOR_ACTIVITY	1.09954	0.305644	0.728372
GOBP_LIMBIC_SYSTEM_DEVELOPMENT	1.09953	0.304531	0.72792
GOBP_FAT_SOLUBLE_VITAMIN_METABOLIC_PROCESS	1.09904	0.3404	0.729225
GOBP_POSITIVE_REGULATION_OF_NEURON_APOPTOTIC_PROCESS	1.09899	0.340987	0.728904
GOBP_PURINE_CONTAINING_COMPOUND_TRANSMEMBRANE_TRANSPORT	1.09863	0.365824	0.729744
GOBP_FERTILIZATION	1.09862	0.278004	0.729277
GOBP_GAMMA_AMINOBUTYRIC_ACID_SIGNALING_PATHWAY	1.09792	0.340426	0.731426
GOBP_IMPORT_INTO_NUCLEUS	1.09743	0.284836	0.732872
GOBP_REGULATION_OF_NEUTROPHIL_CHEMOTAXIS	1.09742	0.352941	0.732428
GOBP_LENS_FIBER_CELL_DIFFERENTIATION	1.09717	0.352029	0.732857
GOBP_CARDIAC_CHAMBER_MORPHOGENESIS	1.09698	0.309129	0.733065
GOBP_POSITIVE_REGULATION_OF_EXTRINSIC_APOPTOTIC_SIGNALING_PATHWAY	1.09688	0.344371	0.73296
GOBP_PURINE_NUCLEOTIDE_TRANSPORT	1.09644	0.36938	0.734227
GOBP_POSITIVE_REGULATION_OF_DEVELOPMENTAL_GROWTH	1.09641	0.293998	0.733851
GOBP_REGULATION_OF_TRANSCRIPTION_BY_RNA_POLYMERASE_I	1.09598	0.347356	0.734967
GOBP_NUCLEOTIDE_TRANSMEMBRANE_TRANSPORT	1.09565	0.363636	0.735708
GOBP_REGULATION_OF_OLIGODENDROCYTE_DIFFERENTIATION	1.09538	0.340723	0.736186
GOBP_REGULATION_OF_RNA_SPLICING	1.09524	0.299285	0.736208
GOBP_PLASMA_MEMBRANE_TUBULATION	1.09501	0.361323	0.736574
GOBP_RESPONSE_TO_PLATELET_DERIVED_GROWTH_FACTOR	1.09434	0.364417	0.738571
GOBP_RESPONSE_TO_ACTIVITY	1.09411	0.331118	0.738899
GOBP_REGULATION_OF_PROTEIN_CONTAINING_COMPLEX_ASSEMBLY	1.09389	0.23	0.739262
GOBP_EMBRYONIC_FORELIMB_MORPHOGENESIS	1.09375	0.340992	0.739293
GOBP_TYPE_2_IMMUNE_RESPONSE	1.09375	0.349398	0.738806
GOBP_REGULATION_OF_RESPIRATORY_GASEOUS_EXCHANGE	1.09352	0.343711	0.739229
GOBP_PROTEIN_METHYLATION	1.09302	0.280041	0.740683
GOBP_MICROTUBULE_NUCLEATION	1.093	0.349942	0.740284
GOBP_PEPTIDYL_PROLINE_MODIFICATION	1.0929	0.342825	0.74016
GOBP_MEMBRANE_LIPID_CATABOLIC_PROCESS	1.09288	0.365768	0.739764
GOBP_SOMATIC_DIVERSIFICATION_OF_IMMUNOGLOBULINS	1.09247	0.330065	0.74079
GOBP_SENSORY_ORGAN_MORPHOGENESIS	1.09243	0.24674	0.740423
GOBP_REGULATION_OF_RAC_PROTEIN_SIGNAL_TRANSDUCTION	1.09214	0.376671	0.74095
GOBP_RESPONSE_TO_ALCOHOL	1.09203	0.270517	0.74085
GOBP_NUCLEAR_TRANSPORT	1.09186	0.258776	0.741021
GOBP_NEGATIVE_REGULATION_OF_NEURAL_PRECURSOR_CELL_PROLIFERATION	1.09166	0.385006	0.74123
GOBP_CANONICAL_WNT_SIGNALING_PATHWAY	1.09161	0.238477	0.740929
GOBP_IMMUNE_RESPONSE_REGULATING_SIGNALING_PATHWAY	1.09157	0.225451	0.740561
GOBP_MACROPHAGE_ACTIVATION_INVOLVED_IN_IMMUNE_RESPONSE	1.09154	0.366106	0.74019
GOBP_GLUCOSAMINE_CONTAINING_COMPOUND_METABOLIC_PROCESS	1.09095	0.352201	0.741962
GOBP_REGULATION_OF_CD4_POSITIVE_ALPHA_BETA_T_CELL_DIFFERENTIATION	1.09017	0.336056	0.744375
GOBP_REGULATION_OF_PRESYNAPSE_ORGANIZATION	1.0901	0.363073	0.744133
GOBP_C4_DICARBOXYLATE_TRANSPORT	1.08981	0.359155	0.744723
GOBP_REGULATION_OF_PRODUCTION_OF_MOLECULAR_MEDIATOR_OF_IMMUNE_RESPONSE	1.08973	0.313142	0.744524
GOBP_OLIGODENDROCYTE_DEVELOPMENT	1.08972	0.346915	0.744044
GOBP_TOLL_LIKE_RECEPTOR_9_SIGNALING_PATHWAY	1.08962	0.387781	0.743921
GOBP_ORGANIC_ANION_TRANSPORT	1.08954	0.247236	0.743732
GOBP_WATER_HOMEOSTASIS	1.08941	0.345556	0.74375
GOBP_POSITIVE_REGULATION_OF_WNT_SIGNALING_PATHWAY	1.08939	0.31893	0.743339
GOBP_HETEROTYPIC_CELL_CELL_ADHESION	1.08935	0.35307	0.743014
GOBP_REGULATION_OF_CELL_SIZE	1.08933	0.292261	0.742599
GOBP_POSITIVE_REGULATION_OF_T_CELL_MIGRATION	1.08903	0.381188	0.743237
GOBP_TOOTH_MINERALIZATION	1.08848	0.361985	0.744756
GOBP_REGULATION_OF_RESPONSE_TO_INTERFERON_GAMMA	1.08848	0.374352	0.744276
GOBP_SMOOTH_MUSCLE_CONTRACTION	1.08834	0.329843	0.744286
GOBP_REGULATION_OF_NEUROBLAST_PROLIFERATION	1.08814	0.373171	0.744549
GOBP_POSITIVE_REGULATION_OF_CELL_DEATH	1.08795	0.18	0.744725
GOBP_NEGATIVE_REGULATION_OF_LEUKOCYTE_CHEMOTAXIS	1.0877	0.37468	0.745124
GOBP_TRANSPOSITION	1.0877	0.368222	0.74467
GOBP_REGULATION_OF_MICROTUBULE_DEPOLYMERIZATION	1.0875	0.375	0.744873
GOBP_PROTEIN_O_LINKED_GLYCOSYLATION	1.08746	0.335106	0.74451
GOBP_REGULATION_OF_ACTIN_FILAMENT_BASED_PROCESS	1.08741	0.234	0.744227
GOBP_REGULATION_OF_TOR_SIGNALING	1.08723	0.318182	0.744378
GOBP_NEGATIVE_REGULATION_OF_CELLULAR_AMIDE_METABOLIC_PROCESS	1.08698	0.290061	0.744796
GOBP_NEGATIVE_REGULATION_OF_CYTOKINE_PRODUCTION	1.08697	0.282412	0.744351
GOBP_STRESS_ACTIVATED_PROTEIN_KINASE_SIGNALING_CASCADE	1.08688	0.282849	0.744174
GOBP_IMMUNE_EFFECTOR_PROCESS	1.08676	0.216	0.744122
GOBP_NEGATIVE_REGULATION_OF_PROTEIN_LOCALIZATION_TO_CELL_PERIPHERY	1.08663	0.373786	0.744135
GOBP_LOW_DENSITY_LIPOPROTEIN_PARTICLE_CLEARANCE	1.08652	0.37799	0.744076
GOBP_GLUTAMATE_SECRETION	1.08648	0.388041	0.74372
GOBP_STRIATED_MUSCLE_CELL_DIFFERENTIATION	1.0863	0.282565	0.743896
GOBP_LIPOPROTEIN_BIOSYNTHETIC_PROCESS	1.08601	0.340358	0.744474
GOBP_CELL_CYCLE_G1_S_PHASE_TRANSITION	1.08595	0.289047	0.744204
GOBP_OOCYTE_DIFFERENTIATION	1.08552	0.351893	0.745295
GOBP_KILLING_OF_CELLS_OF_ANOTHER_ORGANISM	1.0855	0.375	0.744879
GOBP_NEGATIVE_REGULATION_OF_LIPID_STORAGE	1.08548	0.371638	0.744455
GOBP_TELOMERASE_RNA_LOCALIZATION	1.08515	0.359006	0.74521
GOBP_REGULATION_OF_ALPHA_BETA_T_CELL_ACTIVATION	1.08506	0.327696	0.74506
GOBP_REGULATION_OF_PROTEIN_DEACETYLATION	1.08503	0.35578	0.744664
GOBP_NEGATIVE_REGULATION_OF_INFLAMMATORY_RESPONSE	1.08479	0.308247	0.745067
GOBP_REGULATION_OF_NATURAL_KILLER_CELL_MEDIATED_IMMUNITY	1.08441	0.359952	0.745947
GOBP_FEMALE_MEIOTIC_NUCLEAR_DIVISION	1.08429	0.373653	0.745905
GOBP_POSITIVE_REGULATION_OF_T_CELL_CYTOKINE_PRODUCTION	1.08388	0.371981	0.746932
GOBP_VASODILATION	1.0838	0.370034	0.746754
GOBP_NUCLEOTIDE_SUGAR_METABOLIC_PROCESS	1.08312	0.37072	0.748766
GOBP_CELLULAR_RESPONSE_TO_OXYGEN_RADICAL	1.08289	0.386617	0.749124
GOBP_REGULATION_OF_MRNA_PROCESSING	1.08279	0.341969	0.749029
GOBP_OLIGODENDROCYTE_DIFFERENTIATION	1.0827	0.341463	0.748882
GOBP_IMMUNOGLOBULIN_PRODUCTION	1.08264	0.330508	0.748618
GOBP_PLATELET_AGGREGATION	1.0826	0.334412	0.748286
GOBP_RECOMBINATIONAL_REPAIR	1.08233	0.305015	0.748807
GOBP_POSITIVE_REGULATION_OF_PROTEIN_POLYUBIQUITINATION	1.08222	0.37388	0.748756
GOBP_REGULATION_OF_HORMONE_LEVELS	1.08177	0.247495	0.749874
GOBP_FATTY_ACYL_COA_METABOLIC_PROCESS	1.08164	0.352736	0.749844
GOBP_ROOF_OF_MOUTH_DEVELOPMENT	1.08124	0.346524	0.750844
GOBP_STEM_CELL_DIFFERENTIATION	1.08025	0.308704	0.75393
GOBP_FATTY_ACYL_COA_BIOSYNTHETIC_PROCESS	1.08024	0.378282	0.753508
GOBP_VIRAL_GENOME_REPLICATION	1.08	0.338591	0.753888
GOBP_MAGNESIUM_ION_TRANSPORT	1.07993	0.386503	0.753681
GOBP_NIK_NF_KAPPAB_SIGNALING	1.07947	0.327083	0.754912
GOBP_DOPAMINE_METABOLIC_PROCESS	1.07907	0.365741	0.755851
GOBP_POSITIVE_REGULATION_OF_CELL_PROJECTION_ORGANIZATION	1.07902	0.271543	0.755567
GOBP_REGULATION_OF_DNA_METABOLIC_PROCESS	1.07869	0.265531	0.756286
GOBP_POSITIVE_REGULATION_OF_ORGAN_GROWTH	1.0785	0.365517	0.756496
GOBP_MICROTUBULE_POLYMERIZATION_OR_DEPOLYMERIZATION	1.07788	0.341641	0.758274
GOBP_EXTRACELLULAR_MATRIX_DISASSEMBLY	1.07787	0.357697	0.757847
GOBP_POSTSYNAPTIC_SPECIALIZATION_ASSEMBLY	1.07723	0.382763	0.759743
GOBP_METANEPHRIC_NEPHRON_MORPHOGENESIS	1.07715	0.375592	0.759547
GOBP_VENTRICULAR_SEPTUM_DEVELOPMENT	1.07707	0.352941	0.759368
GOBP_CELLULAR_RESPONSE_TO_VITAMIN	1.07702	0.37927	0.75905
GOBP_RESPONSE_TO_ELECTRICAL_STIMULUS	1.07696	0.373134	0.75883
GOBP_MAMMARY_GLAND_EPITHELIAL_CELL_DIFFERENTIATION	1.07684	0.380829	0.758747
GOBP_POSITIVE_REGULATION_OF_CIRCADIAN_RHYTHM	1.07671	0.38648	0.758721
GOBP_MITOTIC_RECOMBINATION	1.076	0.37243	0.760835
GOBP_REGULATION_OF_SUPEROXIDE_ANION_GENERATION	1.0758	0.367322	0.761128
GOBP_REGULATION_OF_EPITHELIAL_CELL_MIGRATION	1.07566	0.312121	0.761154
GOBP_ACTIN_MEDIATED_CELL_CONTRACTION	1.0756	0.363248	0.760879
GOBP_REGULATION_OF_BRANCHING_INVOLVED_IN_URETERIC_BUD_MORPHOGENESIS	1.07559	0.396273	0.760462
GOBP_CELL_CYCLE_G2_M_PHASE_TRANSITION	1.07548	0.314549	0.760401
GOBP_CARDIAC_MUSCLE_TISSUE_MORPHOGENESIS	1.07495	0.358597	0.761927
GOBP_REGULATION_OF_PROTEASOMAL_UBIQUITIN_DEPENDENT_PROTEIN_CATABOLIC_PROCESS	1.07492	0.338809	0.761551
GOBP_PORPHYRIN_CONTAINING_COMPOUND_METABOLIC_PROCESS	1.07453	0.375423	0.762525
GOBP_ENDODERMAL_CELL_DIFFERENTIATION	1.07448	0.383051	0.762226
GOBP_NITRIC_OXIDE_MEDIATED_SIGNAL_TRANSDUCTION	1.07447	0.374699	0.761796
GOBP_DSRNA_PROCESSING	1.07394	0.378771	0.763211
GOBP_REGULATION_OF_RECEPTOR_MEDIATED_ENDOCYTOSIS	1.07375	0.35654	0.763407
GOBP_SYNAPTIC_VESICLE_RECYCLING	1.07365	0.37432	0.763293
GOBP_MICROTUBULE_BASED_MOVEMENT	1.07363	0.28987	0.762877
GOBP_CELLULAR_RESPONSE_TO_TOXIC_SUBSTANCE	1.07356	0.350986	0.762666
GOBP_REGULATION_OF_ISOTYPE_SWITCHING	1.07356	0.363318	0.762195
GOBP_MYELOID_LEUKOCYTE_CYTOKINE_PRODUCTION	1.0727	0.364929	0.76488
GOBP_METANEPHROS_MORPHOGENESIS	1.07262	0.377088	0.764693
GOBP_RESPONSE_TO_EXTRACELLULAR_STIMULUS	1.07258	0.261261	0.764355
GOBP_POSITIVE_REGULATION_OF_STEM_CELL_PROLIFERATION	1.07254	0.392768	0.764024
GOBP_REGULATION_OF_MICROTUBULE_BASED_PROCESS	1.0723	0.325978	0.76444
GOBP_CELLULAR_RESPONSE_TO_ALKALOID	1.07197	0.370034	0.765193
GOBP_SOMATIC_DIVERSIFICATION_OF_IMMUNOGLOBULINS_INVOLVED_IN_IMMUNE_RESPONSE	1.07184	0.357224	0.765185
GOBP_MITOTIC_CELL_CYCLE_PHASE_TRANSITION	1.07183	0.27027	0.764753
GOBP_MODULATION_BY_HOST_OF_VIRAL_GENOME_REPLICATION	1.07171	0.39313	0.764712
GOBP_REGULATION_OF_GRANULOCYTE_CHEMOTAXIS	1.07159	0.400231	0.764685
GOBP_ANTERIOR_POSTERIOR_PATTERN_SPECIFICATION	1.07126	0.33536	0.765424
GOBP_NEGATIVE_REGULATION_OF_CELL_AGING	1.07121	0.384807	0.765138
GOBP_MRNA_3_END_PROCESSING	1.0711	0.365663	0.765061
GOBP_PROTEIN_LOCALIZATION_TO_CILIARY_MEMBRANE	1.07092	0.408344	0.765241
GOBP_POSITIVE_REGULATION_OF_INTERLEUKIN_8_PRODUCTION	1.07035	0.374439	0.766791
GOBP_POSITIVE_REGULATION_OF_CELL_CYCLE_G1_S_PHASE_TRANSITION	1.07022	0.364149	0.766792
GOBP_PEPTIDYL_SERINE_MODIFICATION	1.07011	0.292879	0.766706
GOBP_POSITIVE_REGULATION_OF_ALPHA_BETA_T_CELL_DIFFERENTIATION	1.06999	0.372437	0.766703
GOBP_CELL_JUNCTION_ASSEMBLY	1.06988	0.283	0.766627
GOBP_ACTIN_FILAMENT_BASED_MOVEMENT	1.06961	0.365245	0.767139
GOBP_PROTEIN_IMPORT	1.06948	0.325253	0.767148
GOBP_REGULATION_OF_MITOTIC_CELL_CYCLE_PHASE_TRANSITION	1.06945	0.305221	0.766788
GOBP_PYRIDINE_NUCLEOTIDE_METABOLIC_PROCESS	1.06928	0.391304	0.76695
GOBP_NEPHRON_DEVELOPMENT	1.06922	0.350463	0.766688
GOBP_NEGATIVE_REGULATION_OF_INTRACELLULAR_SIGNAL_TRANSDUCTION	1.06881	0.258517	0.767737
GOBP_RHYTHMIC_PROCESS	1.06844	0.301411	0.768536
GOBP_SYMPATHETIC_NERVOUS_SYSTEM_DEVELOPMENT	1.06843	0.409207	0.768126
GOBP_POSITIVE_REGULATION_OF_MACROPHAGE_DIFFERENTIATION	1.06842	0.404092	0.767672
GOBP_NEGATIVE_REGULATION_OF_TRANSLATIONAL_INITIATION	1.06834	0.386897	0.767474
GOBP_NEGATIVE_REGULATION_OF_OSSIFICATION	1.0683	0.385354	0.767179
GOBP_LIPID_IMPORT_INTO_CELL	1.06821	0.397713	0.767015
GOBP_POSITIVE_REGULATION_OF_CHOLESTEROL_EFFLUX	1.06814	0.396825	0.766804
GOBP_NEGATIVE_REGULATION_OF_BMP_SIGNALING_PATHWAY	1.06789	0.373168	0.767304
GOBP_REGULATION_OF_SECRETION	1.06783	0.253	0.767022
GOBP_SMAD_PROTEIN_SIGNAL_TRANSDUCTION	1.06775	0.377875	0.766879
GOBP_CELL_CELL_JUNCTION_MAINTENANCE	1.06745	0.398487	0.767458
GOBP_IN_UTERO_EMBRYONIC_DEVELOPMENT	1.06722	0.291	0.767826
GOBP_MULTICELLULAR_ORGANISMAL_SIGNALING	1.0672	0.351129	0.767429
GOBP_REGULATION_OF_IMMUNOGLOBULIN_PRODUCTION	1.06711	0.39558	0.767301
GOBP_POST_TRANSLATIONAL_PROTEIN_MODIFICATION	1.067	0.371854	0.767234
GOBP_IRON_SULFUR_CLUSTER_ASSEMBLY	1.06673	0.387409	0.767784
GOBP_HEAD_MORPHOGENESIS	1.06656	0.368359	0.767955
GOBP_DNA_GEOMETRIC_CHANGE	1.06653	0.353439	0.767578
GOBP_POSITIVE_REGULATION_OF_ALPHA_BETA_T_CELL_ACTIVATION	1.06649	0.389391	0.767255
GOBP_PROSTATE_GLAND_MORPHOGENESIS	1.06612	0.392279	0.768102
GOBP_AMEBOIDAL_TYPE_CELL_MIGRATION	1.06582	0.289	0.768692
GOBP_T_CELL_PROLIFERATION	1.06573	0.324435	0.768553
GOBP_PIGMENT_METABOLIC_PROCESS	1.06569	0.37069	0.768247
GOBP_CYCLIC_NUCLEOTIDE_MEDIATED_SIGNALING	1.06565	0.369281	0.767887
GOBP_NEGATIVE_REGULATION_OF_NIK_NF_KAPPAB_SIGNALING	1.06544	0.4	0.768224
GOBP_TRANSLATIONAL_ELONGATION	1.06518	0.378531	0.76871
GOBP_HOMOTYPIC_CELL_CELL_ADHESION	1.06509	0.371892	0.768563
GOBP_NEGATIVE_REGULATION_OF_EXOCYTOSIS	1.06497	0.395018	0.768535
GOBP_SCHWANN_CELL_DEVELOPMENT	1.06486	0.387634	0.768455
GOBP_RESPONSE_TO_STEROID_HORMONE	1.06462	0.315948	0.768855
GOBP_PROTEIN_LOCALIZATION_TO_NUCLEUS	1.06454	0.332332	0.768678
GOBP_REGULATION_OF_T_CELL_MIGRATION	1.06446	0.406682	0.76852
GOBP_MUSCLE_SYSTEM_PROCESS	1.06441	0.292879	0.768227
GOBP_LYSOSOMAL_PROTEIN_CATABOLIC_PROCESS	1.06416	0.404884	0.768669
GOBP_T_HELPER_17_TYPE_IMMUNE_RESPONSE	1.06403	0.388626	0.76868
GOBP_THYROID_HORMONE_GENERATION	1.06392	0.417817	0.768562
GOBP_AMIDE_TRANSPORT	1.06386	0.351053	0.768321
GOBP_REGULATION_OF_NITRIC_OXIDE_METABOLIC_PROCESS	1.06313	0.3916	0.770468
GOBP_REGULATION_OF_CALCINEURIN_MEDIATED_SIGNALING	1.06297	0.387732	0.770586
GOBP_ANION_TRANSPORT	1.06297	0.277555	0.770129
GOBP_TORC1_SIGNALING	1.06273	0.388889	0.770505
GOBP_NEGATIVE_REGULATION_OF_HISTONE_MODIFICATION	1.0626	0.379195	0.770506
GOBP_REGULATION_OF_HORMONE_METABOLIC_PROCESS	1.0625	0.389087	0.770385
GOBP_REGULATION_OF_HISTONE_MODIFICATION	1.06228	0.358818	0.770712
GOBP_PEPTIDYL_ARGININE_METHYLATION	1.06209	0.414358	0.770918
GOBP_CD4_POSITIVE_ALPHA_BETA_T_CELL_CYTOKINE_PRODUCTION	1.06207	0.390968	0.770552
GOBP_PRODUCTION_OF_MOLECULAR_MEDIATOR_OF_IMMUNE_RESPONSE	1.0618	0.35336	0.77108
GOBP_MYELOID_CELL_HOMEOSTASIS	1.06164	0.357508	0.771201
GOBP_REGULATION_OF_LIPID_KINASE_ACTIVITY	1.06154	0.407367	0.771069
GOBP_REGULATION_OF_MITOCHONDRIAL_MEMBRANE_PERMEABILITY_INVOLVED_IN_APOPTOTIC_PROCESS	1.06107	0.392689	0.772254
GOBP_CARDIAC_MUSCLE_CELL_CONTRACTION	1.06103	0.399344	0.771935
GOBP_TRABECULA_MORPHOGENESIS	1.06085	0.383295	0.772131
GOBP_PORE_COMPLEX_ASSEMBLY	1.0608	0.402469	0.771869
GOBP_BINDING_OF_SPERM_TO_ZONA_PELLUCIDA	1.06038	0.39881	0.772903
GOBP_POSITIVE_REGULATION_OF_CELL_GROWTH	1.06034	0.359631	0.772564
GOBP_SIGNAL_TRANSDUCTION_BY_P53_CLASS_MEDIATOR	1.06033	0.37269	0.772127
GOBP_CELL_GROWTH	1.0603	0.297	0.771765
GOBP_NEURAL_TUBE_DEVELOPMENT	1.06004	0.352821	0.772243
GOBP_PROTEIN_LIPID_COMPLEX_ASSEMBLY	1.05946	0.413333	0.773839
GOBP_FORELIMB_MORPHOGENESIS	1.05932	0.401392	0.773874
GOBP_CARDIAC_SEPTUM_DEVELOPMENT	1.05918	0.369135	0.77394
GOBP_POSITIVE_REGULATION_OF_CALCIUM_MEDIATED_SIGNALING	1.05894	0.397849	0.774317
GOBP_CHEMICAL_SYNAPTIC_TRANSMISSION_POSTSYNAPTIC	1.05882	0.387234	0.774292
GOBP_CARBOXYLIC_ACID_TRANSPORT	1.05876	0.352823	0.774038
GOBP_POSITIVE_REGULATION_OF_SPROUTING_ANGIOGENESIS	1.05874	0.41345	0.773662
GOBP_MORPHOGENESIS_OF_EMBRYONIC_EPITHELIUM	1.05855	0.37037	0.773846
GOBP_ADENYLATE_CYCLASE_INHIBITING_G_PROTEIN_COUPLED_RECEPTOR_SIGNALING_PATHWAY	1.05815	0.38022	0.77482
GOBP_TYPE_B_PANCREATIC_CELL_PROLIFERATION	1.05772	0.402299	0.775892
GOBP_COPPER_ION_TRANSPORT	1.05771	0.409262	0.775452
GOBP_RESPIRATORY_SYSTEM_DEVELOPMENT	1.05751	0.365482	0.775713
GOBP_NEGATIVE_REGULATION_OF_BINDING	1.05724	0.365702	0.7762
GOBP_REGULATION_OF_CYTOSKELETON_ORGANIZATION	1.05706	0.308	0.776414
GOBP_MEIOTIC_CHROMOSOME_SEPARATION	1.05702	0.419394	0.776069
GOBP_VENTRICULAR_CARDIAC_MUSCLE_TISSUE_MORPHOGENESIS	1.05651	0.403608	0.777418
GOBP_MYD88_DEPENDENT_TOLL_LIKE_RECEPTOR_SIGNALING_PATHWAY	1.05637	0.415162	0.777423
GOBP_PALLIUM_DEVELOPMENT	1.05633	0.35102	0.777107
GOBP_GLAND_MORPHOGENESIS	1.05616	0.382046	0.777224
GOBP_HISTONE_H3_K9_METHYLATION	1.05575	0.399293	0.778214
GOBP_GASTRULATION	1.05542	0.374359	0.778986
GOBP_ICOSANOID_METABOLIC_PROCESS	1.05522	0.379455	0.779262
GOBP_POSITIVE_REGULATION_OF_NEURON_DEATH	1.05514	0.38651	0.779075
GOBP_REGULATION_OF_VIRAL_GENOME_REPLICATION	1.05484	0.395274	0.779723
GOBP_POSITIVE_REGULATION_OF_NUCLEOCYTOPLASMIC_TRANSPORT	1.05482	0.394209	0.779317
GOBP_PEPTIDYL_LYSINE_METHYLATION	1.05479	0.382231	0.778991
GOBP_KIDNEY_EPITHELIUM_DEVELOPMENT	1.05469	0.396907	0.778894
GOBP_GPI_ANCHOR_METABOLIC_PROCESS	1.05457	0.40688	0.778863
GOBP_BICARBONATE_TRANSPORT	1.05398	0.414868	0.780477
GOBP_CERAMIDE_CATABOLIC_PROCESS	1.05397	0.419598	0.780057
GOBP_JNK_CASCADE	1.05368	0.373984	0.78068
GOBP_DOUBLE_STRAND_BREAK_REPAIR	1.05363	0.354774	0.780408
GOBP_EPITHELIAL_TUBE_FORMATION	1.05359	0.368475	0.780083
GOBP_HOMEOSTASIS_OF_NUMBER_OF_CELLS	1.0535	0.352764	0.779946
GOBP_REGULATION_OF_UBIQUITIN_DEPENDENT_PROTEIN_CATABOLIC_PROCESS	1.05302	0.369765	0.781202
GOBP_POSITIVE_REGULATION_OF_LAMELLIPODIUM_ASSEMBLY	1.05301	0.409639	0.780808
GOBP_INTERLEUKIN_1_MEDIATED_SIGNALING_PATHWAY	1.05294	0.412396	0.780574
GOBP_CARDIAC_EPITHELIAL_TO_MESENCHYMAL_TRANSITION	1.05285	0.422374	0.780443
GOBP_EYE_MORPHOGENESIS	1.05258	0.373975	0.780883
GOBP_MULTICELLULAR_ORGANISMAL_MOVEMENT	1.05232	0.395764	0.781345
GOBP_POSITIVE_REGULATION_OF_DNA_METABOLIC_PROCESS	1.05173	0.37827	0.78299
GOBP_REGULATION_OF_GLUCOSE_TRANSMEMBRANE_TRANSPORT	1.05164	0.402823	0.782845
GOBP_NEGATIVE_REGULATION_OF_EPITHELIAL_CELL_PROLIFERATION	1.05156	0.382022	0.782692
GOBP_FATTY_ACID_TRANSPORT	1.05147	0.399142	0.782534
GOBP_CYTOKINESIS	1.05147	0.392057	0.782105
GOBP_PANCREAS_DEVELOPMENT	1.05145	0.396685	0.781705
GOBP_REGULATION_OF_MITOCHONDRIAL_GENE_EXPRESSION	1.05125	0.414663	0.781956
GOBP_INTERLEUKIN_6_PRODUCTION	1.05123	0.399584	0.78157
GOBP_PROTEIN_O_LINKED_MANNOSYLATION	1.05093	0.401242	0.782173
GOBP_INORGANIC_ANION_TRANSPORT	1.05086	0.380081	0.781996
GOBP_RECEPTOR_MEDIATED_ENDOCYTOSIS	1.05063	0.378651	0.782325
GOBP_REGULATION_OF_INTRACELLULAR_TRANSPORT	1.05045	0.351703	0.782483
GOBP_NEGATIVE_REGULATION_OF_DNA_BINDING_TRANSCRIPTION_FACTOR_ACTIVITY	1.05018	0.387424	0.782984
GOBP_MRNA_SPLICE_SITE_SELECTION	1.04988	0.402644	0.783577
GOBP_AMINO_ACID_TRANSPORT	1.0497	0.393846	0.783758
GOBP_CHOLESTEROL_STORAGE	1.04965	0.428035	0.783463
GOBP_POSITIVE_REGULATION_OF_CELLULAR_AMIDE_METABOLIC_PROCESS	1.04951	0.395749	0.783479
GOBP_NEUROMUSCULAR_PROCESS	1.04937	0.395036	0.783523
GOBP_VASOCONSTRICTION	1.04912	0.413567	0.783934
GOBP_MITOTIC_NUCLEAR_DIVISION	1.04904	0.358434	0.783782
GOBP_ESTABLISHMENT_OF_CELL_POLARITY	1.04903	0.392562	0.78335
GOBP_POSTTRANSCRIPTIONAL_REGULATION_OF_GENE_EXPRESSION	1.0487	0.312	0.784025
GOBP_NEUROPEPTIDE_SIGNALING_PATHWAY	1.04809	0.420879	0.785675
GOBP_RESPONSE_TO_KETONE	1.04785	0.376782	0.786076
GOBP_MODIFIED_AMINO_ACID_TRANSPORT	1.04754	0.423434	0.786695
GOBP_POSITIVE_REGULATION_OF_TRANSMEMBRANE_RECEPTOR_PROTEIN_SERINE_THREONINE_KINASE_SIGNALING_PATHWAY	1.04741	0.394099	0.786681
GOBP_REACTIVE_NITROGEN_SPECIES_METABOLIC_PROCESS	1.04701	0.411386	0.787644
GOBP_MATERNAL_PROCESS_INVOLVED_IN_FEMALE_PREGNANCY	1.04691	0.409745	0.787534
GOBP_INTRINSIC_APOPTOTIC_SIGNALING_PATHWAY_IN_RESPONSE_TO_DNA_DAMAGE	1.04689	0.409139	0.787163
GOBP_CATECHOLAMINE_SECRETION	1.04678	0.410913	0.787096
GOBP_DIACYLGLYCEROL_METABOLIC_PROCESS	1.04656	0.410604	0.787391
GOBP_REGULATION_OF_ANATOMICAL_STRUCTURE_SIZE	1.04654	0.331	0.787018
GOBP_CELLULAR_RESPONSE_TO_ATP	1.04591	0.408575	0.78876
GOBP_ENDOSOME_TO_LYSOSOME_TRANSPORT	1.04573	0.420712	0.788931
GOBP_POSITIVE_REGULATION_OF_BLOOD_PRESSURE	1.04552	0.416667	0.789259
GOBP_PROTEIN_LOCALIZATION_TO_CHROMOSOME_TELOMERIC_REGION	1.04546	0.431791	0.78898
GOBP_HEART_MORPHOGENESIS	1.04545	0.366834	0.788586
GOBP_LENS_MORPHOGENESIS_IN_CAMERA_TYPE_EYE	1.04528	0.432668	0.788734
GOBP_CARBOHYDRATE_TRANSMEMBRANE_TRANSPORT	1.04526	0.407368	0.788341
GOBP_NUCLEAR_TRANSCRIBED_MRNA_CATABOLIC_PROCESS	1.04505	0.409651	0.788652
GOBP_CYTOSOLIC_CALCIUM_ION_TRANSPORT	1.04465	0.387755	0.789577
GOBP_REGULATION_OF_RYANODINE_SENSITIVE_CALCIUM_RELEASE_CHANNEL_ACTIVITY	1.0446	0.429448	0.789308
GOBP_REGULATION_OF_SYNAPTIC_PLASTICITY	1.04412	0.392097	0.790468
GOBP_T_CELL_APOPTOTIC_PROCESS	1.04367	0.421659	0.791565
GOBP_ORGANELLE_TRANSPORT_ALONG_MICROTUBULE	1.04343	0.406086	0.79197
GOBP_POSITIVE_REGULATION_OF_PROTEIN_CONTAINING_COMPLEX_ASSEMBLY	1.04331	0.39939	0.791932
GOBP_RESPONSE_TO_HYDROGEN_PEROXIDE	1.04322	0.432292	0.7918
GOBP_POSITIVE_REGULATION_OF_G1_S_TRANSITION_OF_MITOTIC_CELL_CYCLE	1.043	0.419683	0.792121
GOBP_INTERLEUKIN_6_MEDIATED_SIGNALING_PATHWAY	1.04283	0.43303	0.792279
GOBP_REGULATION_OF_FATTY_ACID_BETA_OXIDATION	1.04283	0.431619	0.791836
GOBP_ARTERY_DEVELOPMENT	1.04276	0.412632	0.791636
GOBP_VASCULAR_ASSOCIATED_SMOOTH_MUSCLE_CELL_PROLIFERATION	1.04255	0.408638	0.791892
GOBP_POSITIVE_REGULATION_OF_DNA_BINDING_TRANSCRIPTION_FACTOR_ACTIVITY	1.04251	0.380282	0.791589
GOBP_NEGATIVE_REGULATION_OF_MAPK_CASCADE	1.04214	0.406728	0.792477
GOBP_VASCULAR_ASSOCIATED_SMOOTH_MUSCLE_CONTRACTION	1.04187	0.422744	0.792952
GOBP_RESPONSE_TO_OXIDATIVE_STRESS	1.04137	0.364364	0.794223
GOBP_REGULATION_OF_JNK_CASCADE	1.04101	0.409651	0.795007
GOBP_PEPTIDE_TRANSPORT	1.04093	0.390071	0.794833
GOBP_OLFACTORY_LOBE_DEVELOPMENT	1.04061	0.435714	0.79551
GOBP_REGULATION_OF_CELL_CYCLE_G2_M_PHASE_TRANSITION	1.04036	0.413431	0.795929
GOBP_REGULATION_OF_CARDIAC_MUSCLE_CELL_PROLIFERATION	1.04035	0.412322	0.795539
GOBP_SIGNAL_RELEASE	1.04015	0.359719	0.795759
GOBP_ACTIVATION_OF_GTPASE_ACTIVITY	1.0399	0.411579	0.796172
GOBP_NEGATIVE_REGULATION_OF_CELLULAR_MACROMOLECULE_BIOSYNTHETIC_PROCESS	1.03954	0.405812	0.796949
GOBP_CELLULAR_RESPONSE_TO_NUTRIENT	1.03951	0.422897	0.796593
GOBP_ESTABLISHMENT_OF_PROTEIN_LOCALIZATION_TO_MITOCHONDRIAL_MEMBRANE	1.03949	0.435464	0.796206
GOBP_CAMERA_TYPE_EYE_MORPHOGENESIS	1.03938	0.416149	0.796168
GOBP_POSITIVE_REGULATION_OF_MEIOTIC_CELL_CYCLE	1.03896	0.417874	0.797139
GOBP_LEUKOCYTE_MEDIATED_IMMUNITY	1.0388	0.396985	0.797288
GOBP_REGULATION_OF_MEMBRANE_INVAGINATION	1.03867	0.430013	0.797294
GOBP_PROTEIN_LOCALIZATION_TO_CHROMOSOME	1.03827	0.422175	0.798198
GOBP_RESPONSE_TO_IRON_ION	1.03769	0.407451	0.799726
GOBP_HIPPO_SIGNALING	1.03744	0.423556	0.800148
GOBP_CYTOSKELETON_DEPENDENT_INTRACELLULAR_TRANSPORT	1.03733	0.41785	0.80005
GOBP_CELL_CYCLE_PHASE_TRANSITION	1.03709	0.374	0.800468
GOBP_NEURAL_CREST_CELL_MIGRATION	1.03692	0.411964	0.800557
GOBP_POSITIVE_REGULATION_OF_SUBSTRATE_ADHESION_DEPENDENT_CELL_SPREADING	1.03673	0.425459	0.800786
GOBP_POSITIVE_REGULATION_OF_CALCIUM_ION_TRANSPORT_INTO_CYTOSOL	1.03633	0.434831	0.801676
GOBP_CELLULAR_IRON_ION_HOMEOSTASIS	1.03621	0.405702	0.801656
GOBP_REGULATION_OF_DNA_BINDING_TRANSCRIPTION_FACTOR_ACTIVITY	1.03591	0.375	0.802212
GOBP_T_CELL_DIFFERENTIATION_INVOLVED_IN_IMMUNE_RESPONSE	1.03586	0.449069	0.801944
GOBP_POSITIVE_REGULATION_OF_T_HELPER_CELL_DIFFERENTIATION	1.03585	0.433417	0.801559
GOBP_REGULATION_OF_MONOCYTE_DIFFERENTIATION	1.03573	0.457956	0.8015
GOBP_REGULATION_OF_ACUTE_INFLAMMATORY_RESPONSE	1.03572	0.429742	0.801096
GOBP_POSITIVE_REGULATION_OF_DENDRITIC_SPINE_DEVELOPMENT	1.03522	0.431466	0.802358
GOBP_REGULATION_OF_MAP_KINASE_ACTIVITY	1.03521	0.409369	0.801971
GOBP_POSITIVE_REGULATION_OF_G_PROTEIN_COUPLED_RECEPTOR_SIGNALING_PATHWAY	1.03481	0.44806	0.802857
GOBP_NEGATIVE_REGULATION_OF_DNA_REPLICATION	1.03455	0.434466	0.803275
GOBP_POSITIVE_REGULATION_OF_DOUBLE_STRAND_BREAK_REPAIR_VIA_HOMOLOGOUS_RECOMBINATION	1.03446	0.451912	0.803149
GOBP_POSITIVE_REGULATION_OF_HISTONE_METHYLATION	1.03429	0.442568	0.803287
GOBP_PLACENTA_DEVELOPMENT	1.03424	0.438597	0.803017
GOBP_POSITIVE_REGULATION_OF_AMINE_TRANSPORT	1.03408	0.416471	0.803104
GOBP_TOR_SIGNALING	1.0339	0.415211	0.803246
GOBP_PROTEIN_LIPID_COMPLEX_SUBUNIT_ORGANIZATION	1.03388	0.432749	0.802883
GOBP_REGULATION_OF_CELL_CYCLE_PHASE_TRANSITION	1.0338	0.389	0.802726
GOBP_RIG_I_SIGNALING_PATHWAY	1.0335	0.449398	0.803338
GOBP_I_KAPPAB_PHOSPHORYLATION	1.03346	0.44665	0.803007
GOBP_INTRINSIC_APOPTOTIC_SIGNALING_PATHWAY	1.033	0.418511	0.804159
GOBP_REGULATION_OF_INTRACELLULAR_PROTEIN_TRANSPORT	1.03298	0.399194	0.803792
GOBP_PROTEIN_MODIFICATION_BY_SMALL_PROTEIN_REMOVAL	1.03278	0.427699	0.804019
GOBP_PROTEIN_LOCALIZATION_TO_EXTRACELLULAR_REGION	1.03259	0.401804	0.8042
GOBP_REGULATION_OF_CARDIAC_MUSCLE_CONTRACTION_BY_REGULATION_OF_THE_RELEASE_OF_SEQUESTERED_CALCIUM_ION	1.03203	0.450439	0.805654
GOBP_FOREBRAIN_NEURON_DIFFERENTIATION	1.03202	0.430894	0.805227
GOBP_POSITIVE_REGULATION_OF_SECRETION	1.03195	0.404404	0.805045
GOBP_PEPTIDYL_THREONINE_MODIFICATION	1.03188	0.430642	0.804826
GOBP_ENDOTHELIUM_DEVELOPMENT	1.03176	0.43595	0.804803
GOBP_POSITIVE_REGULATION_OF_CYTOKINE_PRODUCTION_INVOLVED_IN_IMMUNE_RESPONSE	1.03138	0.432166	0.805604
GOBP_EXOCRINE_SYSTEM_DEVELOPMENT	1.0308	0.447964	0.80708
GOBP_POSITIVE_REGULATION_OF_PROTEIN_BINDING	1.03046	0.438226	0.807769
GOBP_LIPID_PHOSPHORYLATION	1.03045	0.447704	0.807368
GOBP_REGULATION_OF_MYELOID_LEUKOCYTE_MEDIATED_IMMUNITY	1.03015	0.429054	0.807946
GOBP_SYNAPTIC_VESICLE_CYTOSKELETAL_TRANSPORT	1.03014	0.460859	0.80752
GOBP_INTRINSIC_APOPTOTIC_SIGNALING_PATHWAY_BY_P53_CLASS_MEDIATOR	1.02974	0.444802	0.808454
GOBP_REGULATION_OF_LYASE_ACTIVITY	1.02971	0.446009	0.808141
GOBP_NEGATIVE_REGULATION_OF_ESTABLISHMENT_OF_PROTEIN_LOCALIZATION	1.02965	0.432632	0.80788
GOBP_VIRAL_RNA_GENOME_REPLICATION	1.02965	0.445399	0.807467
GOBP_NEGATIVE_REGULATION_OF_T_CELL_MEDIATED_IMMUNITY	1.02947	0.430591	0.807609
GOBP_LIGAND_GATED_ION_CHANNEL_SIGNALING_PATHWAY	1.02937	0.440887	0.807551
GOBP_POSITIVE_REGULATION_OF_DNA_TEMPLATED_TRANSCRIPTION_INITIATION	1.02885	0.445961	0.808902
GOBP_APOPTOTIC_MITOCHONDRIAL_CHANGES	1.02868	0.447231	0.809051
GOBP_RESPONSE_TO_ETHANOL	1.02858	0.448059	0.808965
GOBP_CYTOPLASMIC_MICROTUBULE_ORGANIZATION	1.02852	0.44009	0.808722
GOBP_ATTACHMENT_OF_SPINDLE_MICROTUBULES_TO_KINETOCHORE	1.02805	0.455189	0.809851
GOBP_EMBRYONIC_CRANIAL_SKELETON_MORPHOGENESIS	1.02775	0.451178	0.810422
GOBP_POSITIVE_REGULATION_OF_PRODUCTION_OF_MOLECULAR_MEDIATOR_OF_IMMUNE_RESPONSE	1.02771	0.44572	0.810115
GOBP_DEVELOPMENT_OF_PRIMARY_SEXUAL_CHARACTERISTICS	1.02755	0.434038	0.810257
GOBP_NEGATIVE_REGULATION_OF_POSTTRANSCRIPTIONAL_GENE_SILENCING	1.02723	0.481386	0.810853
GOBP_RENAL_SYSTEM_PROCESS	1.02713	0.423404	0.810746
GOBP_GTP_METABOLIC_PROCESS	1.02651	0.455636	0.81241
GOBP_REGULATION_OF_ACTIVIN_RECEPTOR_SIGNALING_PATHWAY	1.02644	0.464646	0.812223
GOBP_ORGANIC_HYDROXY_COMPOUND_TRANSPORT	1.02588	0.437751	0.813635
GOBP_INTERFERON_GAMMA_MEDIATED_SIGNALING_PATHWAY	1.02582	0.445693	0.813396
GOBP_POSITIVE_REGULATION_OF_INTERLEUKIN_6_PRODUCTION	1.02568	0.437434	0.813442
GOBP_REGULATION_OF_ORGAN_GROWTH	1.02566	0.44373	0.81307
GOBP_CALCIUM_MEDIATED_SIGNALING	1.02474	0.442523	0.815782
GOBP_PROTEIN_PEPTIDYL_PROLYL_ISOMERIZATION	1.02382	0.471292	0.818414
GOBP_POSITIVE_REGULATION_OF_CELL_CYCLE_PROCESS	1.02376	0.458038	0.818212
GOBP_POSITIVE_REGULATION_OF_NEUROTRANSMITTER_SECRETION	1.02355	0.465806	0.818486
GOBP_REGULATION_OF_OSTEOBLAST_DIFFERENTIATION	1.02293	0.444213	0.820151
GOBP_POSITIVE_REGULATION_OF_CELLULAR_RESPONSE_TO_INSULIN_STIMULUS	1.02281	0.445129	0.82006
GOBP_HISTONE_H3_K14_ACETYLATION	1.02266	0.460414	0.820125
GOBP_REGULATION_OF_WNT_SIGNALING_PATHWAY	1.02256	0.440882	0.820049
GOBP_CELLULAR_RESPONSE_TO_CALCIUM_ION	1.02232	0.443609	0.820406
GOBP_GRANULOCYTE_ACTIVATION	1.02219	0.451025	0.820418
GOBP_LEFT_RIGHT_PATTERN_FORMATION	1.02218	0.458488	0.820024
GOBP_REGULATION_OF_MRNA_SPLICING_VIA_SPLICEOSOME	1.02171	0.457052	0.821182
GOBP_HISTONE_H3_K9_MODIFICATION	1.02162	0.470056	0.821025
GOBP_NEGATIVE_REGULATION_OF_TOLL_LIKE_RECEPTOR_SIGNALING_PATHWAY	1.02154	0.452381	0.820861
GOBP_POSITIVE_REGULATION_OF_PEPTIDASE_ACTIVITY	1.02109	0.459267	0.82188
GOBP_NEGATIVE_REGULATION_OF_VIRAL_PROCESS	1.02098	0.473461	0.821799
GOBP_REGULATION_OF_DEFENSE_RESPONSE_TO_VIRUS	1.02082	0.443459	0.821931
GOBP_REGULATION_OF_CELL_CYCLE_G1_S_PHASE_TRANSITION	1.02082	0.464975	0.821502
GOBP_INTESTINAL_EPITHELIAL_CELL_DIFFERENTIATION	1.02074	0.472705	0.821311
GOBP_REGULATION_OF_SYSTEMIC_ARTERIAL_BLOOD_PRESSURE	1.02055	0.452381	0.82154
GOBP_MAINTENANCE_OF_LOCATION_IN_CELL	1.02031	0.43769	0.82187
GOBP_NEGATIVE_REGULATION_OF_PHOSPHORYLATION	1.02027	0.454	0.821559
GOBP_MULTICELLULAR_ORGANISM_AGING	1.02009	0.455285	0.82174
GOBP_REGULATION_OF_HEART_RATE	1.02006	0.452055	0.821378
GOBP_MALE_MEIOTIC_NUCLEAR_DIVISION	1.01989	0.449242	0.821507
GOBP_POSITIVE_REGULATION_OF_NITRIC_OXIDE_METABOLIC_PROCESS	1.01982	0.470519	0.821325
GOBP_REGULATION_OF_POSTSYNAPTIC_MEMBRANE_NEUROTRANSMITTER_RECEPTOR_LEVELS	1.01965	0.452273	0.821477
GOBP_NEGATIVE_REGULATION_OF_AXON_EXTENSION	1.01956	0.461802	0.821322
GOBP_MESENCHYMAL_CELL_PROLIFERATION	1.01911	0.456599	0.822371
GOBP_GLOMERULAR_EPITHELIUM_DEVELOPMENT	1.01876	0.467626	0.823098
GOBP_REGULATION_OF_CYTOSOLIC_CALCIUM_ION_CONCENTRATION	1.01863	0.45992	0.82308
GOBP_NEGATIVE_REGULATION_OF_OSTEOBLAST_DIFFERENTIATION	1.0186	0.466363	0.822715
GOBP_OLIGOSACCHARIDE_METABOLIC_PROCESS	1.0184	0.458381	0.822962
GOBP_RNA_DESTABILIZATION	1.01819	0.468487	0.823194
GOBP_PROTEIN_ACETYLATION	1.01811	0.456369	0.823009
GOBP_NEGATIVE_REGULATION_OF_FIBROBLAST_PROLIFERATION	1.01811	0.441889	0.822596
GOBP_CHROMOSOME_SEPARATION	1.01804	0.463722	0.822377
GOBP_REGULATION_OF_MRNA_POLYADENYLATION	1.01793	0.458488	0.82231
GOBP_DIENCEPHALON_DEVELOPMENT	1.01789	0.465632	0.822016
GOBP_REGULATION_OF_PROTEIN_SECRETION	1.01776	0.476239	0.822022
GOBP_BIOLOGICAL_PROCESS_INVOLVED_IN_SYMBIOTIC_INTERACTION	1.01749	0.460606	0.822483
GOBP_REGULATION_OF_DNA_BIOSYNTHETIC_PROCESS	1.01736	0.471311	0.822449
GOBP_POSITIVE_REGULATION_OF_CELL_CYCLE	1.01723	0.450351	0.822466
GOBP_REGULATION_OF_PROTEIN_SERINE_THREONINE_KINASE_ACTIVITY	1.01709	0.441	0.822433
GOBP_REGULATION_OF_PROTEIN_LOCALIZATION_TO_MEMBRANE	1.01706	0.45694	0.822101
GOBP_REGULATION_OF_CELLULAR_AMIDE_METABOLIC_PROCESS	1.01682	0.439	0.822403
GOBP_RNA_SPLICING_VIA_TRANSESTERIFICATION_REACTIONS	1.01652	0.439074	0.823005
GOBP_VENTRICULAR_CARDIAC_MUSCLE_TISSUE_DEVELOPMENT	1.01651	0.47386	0.822614
GOBP_DNA_DEPENDENT_DNA_REPLICATION	1.01642	0.467611	0.822452
GOBP_RIBONUCLEOPROTEIN_COMPLEX_SUBUNIT_ORGANIZATION	1.01619	0.464575	0.822836
GOBP_HISTONE_H3_ACETYLATION	1.01553	0.472281	0.824539
GOBP_LEUKOCYTE_HOMEOSTASIS	1.0153	0.471678	0.824885
GOBP_AMINO_ACID_ACTIVATION	1.01526	0.459196	0.824587
GOBP_NEGATIVE_REGULATION_OF_PLASMA_MEMBRANE_BOUNDED_CELL_PROJECTION_ASSEMBLY	1.01518	0.481437	0.824388
GOBP_NEGATIVE_REGULATION_OF_DNA_REPAIR	1.01468	0.458673	0.8256
GOBP_NEGATIVE_REGULATION_OF_CELL_DIVISION	1.01457	0.465629	0.825527
GOBP_REGULATION_OF_DENDRITE_DEVELOPMENT	1.01454	0.464286	0.825189
GOBP_POSITIVE_REGULATION_OF_ANIMAL_ORGAN_MORPHOGENESIS	1.0145	0.467956	0.824906
GOBP_POSITIVE_REGULATION_OF_TELOMERASE_ACTIVITY	1.01442	0.442021	0.824724
GOBP_REGULATION_OF_MITOTIC_SISTER_CHROMATID_SEGREGATION	1.0143	0.454128	0.824675
GOBP_PYRIMIDINE_RIBONUCLEOTIDE_BIOSYNTHETIC_PROCESS	1.01426	0.47362	0.824393
GOBP_VASCULAR_ASSOCIATED_SMOOTH_MUSCLE_CELL_MIGRATION	1.01414	0.474343	0.82433
GOBP_REGULATION_OF_CYCLIN_DEPENDENT_PROTEIN_KINASE_ACTIVITY	1.01374	0.464211	0.825241
GOBP_TUBULIN_DEACETYLATION	1.01364	0.464461	0.825145
GOBP_POSITIVE_REGULATION_OF_KINASE_ACTIVITY	1.01356	0.457457	0.824959
GOBP_POSITIVE_REGULATION_OF_TRANSLATION	1.01321	0.4739	0.825662
GOBP_POSITIVE_REGULATION_OF_CYCLIN_DEPENDENT_PROTEIN_KINASE_ACTIVITY	1.01321	0.465394	0.825241
GOBP_FOREBRAIN_NEURON_DEVELOPMENT	1.01317	0.4533	0.824948
GOBP_CELL_SURFACE_RECEPTOR_SIGNALING_PATHWAY_INVOLVED_IN_CELL_CELL_SIGNALING	1.01305	0.449	0.82492
GOBP_CIRCADIAN_RHYTHM	1.01303	0.474268	0.824558
GOBP_POSITIVE_REGULATION_OF_LIPID_CATABOLIC_PROCESS	1.01296	0.47191	0.824357
GOBP_PHAGOSOME_MATURATION	1.0129	0.484099	0.824124
GOBP_PHOTORECEPTOR_CELL_MAINTENANCE	1.01253	0.468326	0.824909
GOBP_NCRNA_3_END_PROCESSING	1.01252	0.469783	0.824505
GOBP_NEGATIVE_REGULATION_OF_HYDROLASE_ACTIVITY	1.01213	0.475377	0.825348
GOBP_ERYTHROCYTE_HOMEOSTASIS	1.01167	0.482438	0.826401
GOBP_NEGATIVE_REGULATION_OF_INTERLEUKIN_6_PRODUCTION	1.01167	0.473143	0.826006
GOBP_REGULATION_OF_MICROTUBULE_BASED_MOVEMENT	1.01166	0.478972	0.825583
GOBP_CARDIAC_SEPTUM_MORPHOGENESIS	1.0115	0.463043	0.825673
GOBP_HISTONE_H3_K9_ACETYLATION	1.01144	0.459564	0.825457
GOBP_NEGATIVE_REGULATION_OF_WNT_SIGNALING_PATHWAY	1.01142	0.494371	0.825092
GOBP_ATRIOVENTRICULAR_VALVE_DEVELOPMENT	1.01091	0.467626	0.826293
GOBP_MEMBRANE_INVAGINATION	1.01086	0.48973	0.826014
GOBP_CELLULAR_RESPONSE_TO_FATTY_ACID	1.01081	0.471306	0.82576
GOBP_REGULATION_OF_PROTEIN_BINDING	1.01059	0.475327	0.826036
GOBP_REGULATION_OF_SYSTEMIC_ARTERIAL_BLOOD_PRESSURE_MEDIATED_BY_A_CHEMICAL_SIGNAL	1.00997	0.470314	0.827608
GOBP_REGULATION_OF_CELLULAR_COMPONENT_SIZE	1.0099	0.461924	0.827425
GOBP_INTERFERON_GAMMA_PRODUCTION	1.0096	0.478122	0.827912
GOBP_POSITIVE_REGULATION_OF_IMMUNOGLOBULIN_PRODUCTION	1.00939	0.482081	0.828154
GOBP_REGULATION_OF_MRNA_3_END_PROCESSING	1.00913	0.480982	0.828524
GOBP_REGULATION_OF_HEART_CONTRACTION	1.00912	0.491853	0.828151
GOBP_POSITIVE_REGULATION_OF_PROTEIN_LOCALIZATION_TO_CELL_SURFACE	1.00882	0.464516	0.828695
GOBP_PROTEIN_COMPLEX_OLIGOMERIZATION	1.00873	0.474849	0.828572
GOBP_REGULATION_OF_STEROID_BIOSYNTHETIC_PROCESS	1.00863	0.473451	0.828455
GOBP_POSITIVE_REGULATION_OF_CYTOKINE_PRODUCTION_INVOLVED_IN_INFLAMMATORY_RESPONSE	1.0086	0.474138	0.828132
GOBP_ESTABLISHMENT_OR_MAINTENANCE_OF_CELL_POLARITY	1.00856	0.485368	0.827832
GOBP_REGULATION_OF_GLUCAN_BIOSYNTHETIC_PROCESS	1.00832	0.47488	0.828147
GOBP_POSITIVE_REGULATION_OF_CELL_SUBSTRATE_JUNCTION_ORGANIZATION	1.00821	0.468639	0.82805
GOBP_CELLULAR_RESPONSE_TO_CHEMICAL_STRESS	1.0079	0.492462	0.828614
GOBP_CELL_FATE_SPECIFICATION	1.00762	0.466454	0.829137
GOBP_NEGATIVE_REGULATION_OF_PEPTIDYL_SERINE_PHOSPHORYLATION	1.00708	0.479142	0.830396
GOBP_FIBROBLAST_APOPTOTIC_PROCESS	1.00705	0.485237	0.830089
GOBP_TRANSITION_METAL_ION_TRANSPORT	1.00653	0.492097	0.831314
GOBP_NEGATIVE_REGULATION_OF_KINASE_ACTIVITY	1.00624	0.493428	0.831819
GOBP_CILIUM_ORGANIZATION	1.00619	0.489	0.831543
GOBP_REGULATION_OF_FATTY_ACID_OXIDATION	1.00619	0.469807	0.831136
GOBP_REGULATION_OF_NEUROTRANSMITTER_RECEPTOR_ACTIVITY	1.00567	0.487723	0.83235
GOBP_CELL_KILLING	1.00561	0.485356	0.832116
GOBP_REPRODUCTIVE_BEHAVIOR	1.00554	0.468635	0.831947
GOBP_CALCIUM_ION_IMPORT_INTO_CYTOSOL	1.00549	0.493827	0.831665
GOBP_HISTONE_DEUBIQUITINATION	1.00475	0.479684	0.833581
GOBP_REGULATION_OF_MEMBRANE_PERMEABILITY	1.00439	0.487885	0.834261
GOBP_CHROMOSOME_CONDENSATION	1.00365	0.481524	0.836169
GOBP_REGULATION_OF_BLOOD_CIRCULATION	1.00362	0.481332	0.835817
GOBP_FILOPODIUM_ASSEMBLY	1.00352	0.491785	0.835735
GOBP_NEGATIVE_REGULATION_OF_ADENYLATE_CYCLASE_ACTIVITY	1.00343	0.486381	0.835569
GOBP_NEGATIVE_REGULATION_OF_PROTEIN_SERINE_THREONINE_KINASE_ACTIVITY	1.00269	0.496907	0.83749
GOBP_REGULATION_OF_PEPTIDE_TRANSPORT	1.00207	0.505618	0.839036
GOBP_CARDIAC_CELL_DEVELOPMENT	1.002	0.485075	0.838793
GOBP_PROTEIN_TARGETING_TO_MEMBRANE	1.00194	0.48029	0.838579
GOBP_RNA_SPLICING	1.00193	0.512513	0.838179
GOBP_REGULATION_OF_RESPONSE_TO_OXIDATIVE_STRESS	1.0015	0.489968	0.839118
GOBP_ORGANIC_ACID_TRANSPORT	1.00147	0.507	0.838768
GOBP_REGULATION_OF_MITOCHONDRIAL_MEMBRANE_PERMEABILITY	1.00145	0.470721	0.838438
GOBP_CYTOSOLIC_TRANSPORT	1.00126	0.488753	0.838599
GOBP_VIRAL_LIFE_CYCLE	1.00123	0.511558	0.838262
GOBP_MICROTUBULE_BASED_TRANSPORT	1.00108	0.474696	0.838325
GOBP_NEGATIVE_REGULATION_OF_FAT_CELL_DIFFERENTIATION	1.00069	0.492672	0.839116
GOBP_REGULATION_OF_CYTOPLASMIC_TRANSPORT	1.00063	0.486683	0.838895
GOBP_SCHWANN_CELL_DIFFERENTIATION	1.00061	0.503497	0.838511
GOBP_REGULATION_OF_VASCULAR_ASSOCIATED_SMOOTH_MUSCLE_CELL_DIFFERENTIATION	1.00051	0.482803	0.838412
GOBP_KERATINOCYTE_PROLIFERATION	1.00014	0.499436	0.839225
GOBP_POLYSACCHARIDE_BIOSYNTHETIC_PROCESS	1.00006	0.492942	0.839057
GOBP_REGULATION_OF_CELL_MORPHOGENESIS	1	0.508016	0.838812
GOBP_PHOTORECEPTOR_CELL_DEVELOPMENT	0.99992	0.493213	0.838665
GOBP_REGULATION_OF_CELLULAR_RESPONSE_TO_INSULIN_STIMULUS	0.999788	0.496689	0.838638
GOBP_POSITIVE_REGULATION_OF_TRANSFERASE_ACTIVITY	0.999724	0.495	0.838411
GOBP_NEGATIVE_REGULATION_OF_PROTEASOMAL_PROTEIN_CATABOLIC_PROCESS	0.999658	0.5	0.838199
GOBP_ORGANIC_HYDROXY_COMPOUND_CATABOLIC_PROCESS	0.999549	0.488814	0.838092
[truncated: 1,851 more rows]

## Sheet: Table 7
Supplementary Table 7
Pb_Pten_zfp_intact vs Pb_Pten_intact
No	Mouse EntrezID	Symbol	Human EntrezID	Fold Change	FDR
1	14679	Gnai3	2773	0.151382	0.999884
2	12544	Cdc45	8318	-0.102803	0.548629
3	67608	Narf	26502	0.252045	0.999884
4	12390	Cav2	858	-0.563491	0.401017
5	23849	Klf6	1316	-1.24216	0.22907
6	29871	Scmh1	22955	-0.128569	0.94548
7	12858	Cox5a	9377	0.436945	0.0349159
8	21385	Tbx2	6909	-0.942073	0.438202
9	18053	Ngfr	4804	1.92996	0.00589518
10	216795	Wnt9a	7483	1.90167	0.00646145
11	14158	Fer	2241	0.703051	0.494362
12	74204	Xpo6	23214	-0.522119	0.414993
13	209446	Tfe3	7030	-0.736482	0.298383
14	12006	Axin2	8313	0.167352	0.772407
15	231841	Brat1	221927	-0.192643	0.999884
16	14673	Gna12	2768	-0.70333	0.315501
17	18400	Slc22a18	5002	-0.141647	0.967664
18	72058	Igsf5		-0.236458	0.861244
19	72614	Pih1d2	120379	-0.634649	0.510055
20	235339	Dlat	1737	-0.301369	0.58979
21	12444	Ccnd2	894	-2.369	0.0418814
22	277463	Gpr107	57720	-0.215391	0.87783
23	338370	Nalcn	259232	-1.33835	0.209434
24	72014	Btbd17	388419	-1.03594	0.025952
25	20558	Slfn4		-0.400794	0.682534
26	27027	Tspan32	10077	0.72071	0.220673
27	66355	Gmpr	2766	-2.05919	0.0766414
28	23947	Mid2	11043	0.515405	0.934328
29	217069	Trim25	7706	-0.277313	0.578389
30	56077	Dgke	8526	-1.01721	0.178616
31	74617	Scpep1	59342	2.04044	0.00450195
32	17428	Mnt	4335	0.0404678	0.990531
33	16414	Itgb2		2.16042	0.00533103
34	69692	Hddc2	51020	0.182632	0.999884
35	21987	Tpd52l1	7164	-1.06338	0.204971
36	12550	Cdh1	999	-0.727799	0.319248
37	12716	Ckmt1		0.789939	0.025952
38	17312	Clec10a		1.98689	0.00544309
39	11684	Alox12	239	1.42641	0.00388199
40		NA		0.409342	0.362039
41	12846	Comt	1312	1.03005	0.00573977
42	66368	Rtca	8634	-0.343576	0.562691
43	13171	Dbt	1629	-0.513133	0.473285
44	23994	Dazap2	9802	0.12252	0.999884
45	68995	Mcts1		0.45862	0.482374
46	19700	Rem1	28954	1.34028	0.0944777
47	216131	Trappc10		0.180235	0.999884
48	216527	Ccm2	83605	-0.404531	0.747933
49	21379	Tbrg4	9238	-0.61599	0.427435
50	50528	Tmprss2	7113	0.52953	0.0311627
51		Mx1		-1.40409	0.267806
52	14089	Fap	2191	0.976191	0.048196
53	66108	Ndufa9	4704	-0.29125	0.785301
54	16818	Lck	3932	1.38507	0.00576956
55	30785	Cttnbp2	83992	-2.60955	0.0460993
56	14423	Galnt1	2589	-0.138368	0.99767
57	67027	Mkrn2	23609	-0.451367	0.823094
58	19016	Pparg	5468		0.991003
59	110157	Raf1	5894	0.173631	0.999884
60	54204	Septin1	1731	1.94401	0.0526574
61	18591	Pdgfb	5155	1.09156	0.230772
62	11482	Acvrl1	94	0.642771	0.033393
63	56149	Tamalin	160622	0.132811	0.999884
64	11479	Acvr1b	91	0.242594	0.999884
65	216810	Tom1l2	146691	-0.280853	0.869145
66	59290	Gpa33	10223	1.48507	0.00576077
67	70465	Wdr77	79084	0.343264	0.657669
68	11950	Atp5pb	515	0.584489	0.0260449
69	20682	Sox9	6662	-1.13867	0.187525
70	11991	Hnrnpd	3184	-0.075357	0.943507
71	100040563	Dynlt1c		0.383519	0.508683
72	57316	C1d	10438	-0.133658	0.999884
73	14667	Gm2a	2760	0.533412	0.0698746
74	79264	Krit1		0.212287	0.646137
75	12727	Clcn4	1183	0.0501598	0.999884
76	15277	Hk2	3099	-1.29386	0.0914835
77	360013	Myo18a	399687	-0.365978	0.528986
78	107766	Haao	23498	0.186605	0.733045
79	23833	Cd52	1043	2.4817	0.00405933
80	16950	Loxl3	84695	0.158205	0.827046
81	18519	Kat2b	8850	-0.586054	0.537539
82	19344	Rab5b		-0.0853154	0.999884
83	234847	Spg7	6687	-0.250059	0.817938
84	57429	Sult5a1		0.681249	0.884285
85	270106	Rpl13	6137	-0.0206164	0.999884
86	234852	Chmp1a	5119	-0.157523	0.948085
87	68275	Rpa1	6117	-0.0378531	0.999884
88	20317	Serpinf1	5176	0.81993	0.191231
89	259279	Tubgcp3	10426	0.0552188	0.927021
90	67065	Polr3d	661	-0.318781	0.898472
91	13205	Ddx3x	1654	-0.742728	0.304426
92	16161	Il12rb1	3594	1.49414	0.00837346
93	114479	Slc5a5	6528	-0.856052	0.549382
94	140493	Kcnn3	3782	0.410147	0.588855
95	237898	Usp32		0.524622	0.0444787
96	232223	Txnrd3	114112	-1.2081	0.21388
97	14103	Fasl	356		0.408779
98	269401	Zfp512b	57473	-1.53334	0.17064
99	13002	Dnajc5	80331	-0.817939	0.273269
100	66314	Tpd52l2	7165	0.312952	0.404435
101	14265	Fmr1	2332	-0.443044	0.765038
102	14025	Bcl11a	53335	-0.898486	0.533167
103	59038	Pxmp4	11264	0.33407	0.536431
104	53310	Dlg3	1741	-0.0560241	0.863319
105	13972	Gnb1l	54584	0.515544	0.760025
106	17385	Mmp11	4320	-0.845262	0.307279
107	20587	Smarcb1	6598	0.155396	0.897851
108	29816	Hip1r	9026	-0.453985	0.380232
109	100609	Nsun5	55695	-0.362073	0.513444
110	72960	Top1mt	116447	-0.560235	0.343054
111	15395	Hoxa10	3206	0.0436567	0.990259
112	17387	Mmp14	4323	-0.389799	0.649854
113	69089	Oxa1l	5018	0.115761	0.991003
114	217026	Heatr6	63897	-0.255554	0.799514
115	20302	Ccl3		-0.423384	0.951061
116	14038	Wfdc18		-3.42665	0.0215225
117	67781	Ilf2	3608	-0.432497	0.72306
118	66511	Chtop	26097	0.147728	0.590207
119	20615	Snapin	23557	0.0799044	0.999884
120	20198	S100a4	6275	1.40318	0.00646145
121	20200	S100a6	6277	0.923652	0.0353513
122	15896	Icam2	3384	0.185035	0.865687
123	23939	Mapk7	5598	-0.999944	0.454016
124	13855	Epn2	22905	-0.50422	0.383665
125	27078	B9d1	27077	-0.38813	0.997156
126	99683	Sec24b	10427	0.217511	0.999884
127	212706	N4bp3	23138	0.522227	0.0217837
128	66089	Rmnd5b	64777	0.322464	0.710598
129	52530	Nhp2	55651	-1.18731	0.144355
130	72325	Vps9d1	9605	0.50077	0.472182
131	57247	Zfp276	92822	-0.0705793	0.999884
132	68294	Mfsd10	10227	-0.576353	0.552513
133	269593	Luzp1	7798	-0.64708	0.31877
134	67811	Poldip2	26073	-0.716756	0.297528
135	55978	Ift20	90410	0.407315	0.716449
136	12833	Col6a1	1291	1.67781	0.0925193
137	59093	Pcbp3	54039	0.18932	0.839663
138	16859	Lgals9		-0.428801	0.552513
139	11836	Araf	369	-0.0867114	0.999884
140	18636	Cfp	5199	2.401	0.00437963
141	21857	Timp1	7076	0.35303	0.353783
142	22294	Uxt	8409	0.278708	0.579093
143	94218	Cnnm3	26505	0.719944	0.0210143
144	214895	Lman2l	81562	0.118357	0.999884
145	54387	Mcm3ap	8888	-1.33095	0.218466
146	18541	Pcnt	5116	0.489132	0.0188125
147	17119	Mxd1	4084	-0.42729	0.90772
148	23885	Gmcl1		0.676061	0.00891603
149	66618	Snrnp27		-0.257201	0.618026
150	114643	Oas1c		-0.668059	0.499146
151	320634	Ocrl	4952	0.245305	0.883298
152	12313	Calm1	801	-0.527708	0.404177
153	28169	Agpat3	56894	-0.450293	0.329502
154	20359	Sema6b	10501	-0.296274	0.793568
155	224897	Dpp9	91039	-0.715034	0.60337
156	54409	Ramp2	10266	1.00751	0.0137429
157	54135	Lsr	51599	-0.651042	0.359031
158	52857	Gramd1a	57655	-0.0876232	0.999884
159	15451	Hpn	3249	0.300681	0.744484
160	12709	Ckb	1152	0.80621	0.471026
161	20683	Sp1	6667	-0.243731	0.626653
162	16421	Itgb7	3695	0.734234	0.06511
163	60315	Myg1	60314	0.88512	0.330552
164	19411	Rarg	5916	-1.48288	0.205494
165	56612	Pfdn5	5204	-0.108795	0.940974
166	13642	Efnb2	1948	-0.157825	0.755268
167	67223	Rrp15	51018	-0.381688	0.650677
168	11858	Rnd2	8153	0.98304	0.274669
169	27364	Srr	63826	1.60411	0.0535036
170	68828	Sync	81493	1.74652	0.198387
171	384061	Fndc5	252995	-1.66572	0.0970887
172	11433	Acp5	54	0.933012	0.202873
173	71538	Fbxo9	26268	-0.608185	0.392911
174	73288	Vps50	55610	-0.0415278	0.999884
175	15115	Hars	3035	-0.595078	0.489206
176	66492	Zmat2	153527	-0.0336978	0.999884
177	68612	Ube2c	11065	-0.130682	0.999884
178	229512	Smg5	23381	-1.27326	0.17928
179	12462	Cct3	7203	-0.0548787	0.881059
180	56700	Glmp	112770	0.043864	0.999884
181	17261	Mef2d	4209	-0.608109	0.552985
182	56463	Snd1	27044	-1.07183	0.235452
183	12822	Col18a1	80781	0.447281	0.584762
184	20509	Slc19a1	6573	0.743628	0.380232
185	16211	Kpnb1	3837	-0.180831	0.692939
186	19155	Npepps	9520	-0.861492	0.240869
187	107732	Mrpl10	124995	-0.115352	0.835466
188	13121	Cyp51	1595	-0.34958	0.726687
189	66855	Tcf25	22980	-1.00086	0.221107
190	67951	Tubb6	84617	0.183054	0.492678
191	23854	Def8	54849	-0.387828	0.516387
192	17285	Meox1	4222	-0.659514	0.300979
193	18511	Pax9	5083	1.33434	0.141237
194	16372	Irx2	153572	-0.0943782	0.867077
195	12842	Col1a1	1277	0.671874	0.332193
196	16400	Itga3	3675	-0.784113	0.327193
197	101142	Itfg2	55846	-0.545345	0.376168
198	22158	Tulp3	7289	-0.99394	0.22128
199	14885	Gtf2h4	2968	0.0781068	0.975664
200	22154	Tubb5	203068	-0.0993979	0.791794
201	192657	Ell2	22936	0.151645	0.999884
202	16480	Jup	3728	-0.141636	0.999884
203	14230	Fkbp10	60681	-0.353992	0.582533
204	433864	Nom1	64434	-0.626149	0.316516
205	67458	Ergic1	57222	-0.437682	0.785617
206	83813	Tnk1	8711	-1.47353	0.218792
207	21401	Tcea3	6920	-0.321365	0.811663
208	15982	Ifrd1		0.0924614	0.999884
209	232533	Stk38l	23012	-0.73745	0.3509
210	78783	Brpf1	7862	-0.486778	0.544095
211	11677	Akr1b3	231	0.0487715	0.999884
212	14871	Gstt1		-1.3581	0.154232
213	103140	Gstt3		-0.678291	0.359805
214	13202	Ddt		-0.591462	0.329778
215	73608	Marveld3	91862	-0.335532	0.623234
216	66942	Ddx18	8886	-0.373262	0.403077
217	24109	Ubl3	5412	0.263742	0.487249
218	107022	Gramd3	65983	0.802667	0.0145875
219	66143	Eef1e1		0.0921278	0.999884
220	11651	Akt1	207	0.195861	0.857054
221	16170	Il16	3603	1.90178	0.00589518
222	27060	Tcirg1	10312	-0.712323	0.433467
223	27419	Naglu	4669	0.256972	0.997787
224	71743	Coasy	80347	-0.00614821	0.999884
225	319757	Smo	6608	0.273118	0.477324
226	232670	Tspan33	340348	0.200107	0.999884
227	66877	Crnkl1	51340	-0.527284	0.888232
228	74030	Rin2	54453	-0.624858	0.306631
229	66917	Chordc1	26973	-0.0658187	0.943229
230	28088	Rtcb	51493	-0.408656	0.513203
231	103136	Pwp1	11137	-0.189434	0.76849
232	69754	Fbxo7	25793	0.136426	0.999884
233	12336	Capns1	826	-0.522253	0.349718
234	14029	Evx2	344191	1.42099	0.0118607
235	15433	Hoxd13	3239	0.688826	0.456746
236	15432	Hoxd12	3238	-0.309676	0.649484
237	14275	Folr1	2348	-0.0708303	0.889109
238	20480	Clpb	81570	0.366355	0.999884
239	235072	Septin7	989	0.019478	0.999884
240	72881	Zdhhc4	55146	-0.137601	0.999884
241	19353	Rac1	5879	0.245221	0.508899
242	227720	Nup214	8021	0.351763	0.540485
243	108897	Aif1l	83543	0.69446	0.0214781
244	268977	Ltbp1	4052	-1.21158	0.194795
245	216558	Ugp2	7360	0.103606	0.859559
246	212528	Trmt1	55621	-0.459071	0.447784
247	66830	Nacc1	112939	1.07146	0.161266
248	18032	Nfix	4784	-1.01077	0.249598
249	20514	Slc1a5	6510	-0.556314	0.646993
250	22201	Uba1	7317	-0.712432	0.429501
251	22619	Siae	54414	0.31456	0.345572
252	69524	Esam	90952	0.557883	0.447784
253	20686	Spa17	53340	0.719143	0.0155376
254	108160	Fam50a	9130	-0.798702	0.212877
255	13726	Emd	2010	0.339193	0.056248
256	70207	Taco1	51204	-0.817962	0.426701
257	53623	Gria3		0.439762	0.381728
258	244668	Sipa1l2	57568	-1.04311	0.306953
259	108011	Ap4e1	23431	-0.350598	0.591061
260	109778	Blvra	644	0.394542	0.661805
261	245469	Pdzd4	57595	0.853921	0.317369
262	15929	Idh3g		0.22548	0.999884
263	20832	Ssr4	6748	0.31743	0.536034
264	27061	Bcap31	10134	-0.2924	0.722948
265	72722	Fam98a	25940	-0.47741	0.34612
266	16997	Ltbp2	4053	0.64142	0.563463
267	214162	Kmt2a		-0.714601	0.22364
268	76568	Ift46	56912	-0.0141781	0.999884
269	67091	Trappc6a	79090	-0.783836	0.308308
270	20926	Supt6	6830	-0.297742	0.579953
271	54141	Spag5	10615	-0.222961	0.957496
272	22248	Unc119	9094	1.78224	0.00573903
273	19376	Rab34	83871	0.282068	0.98645
274	20316	Sdf2	6388	0.484281	0.0998728
275	12447	Ccne1	898	-0.19794	0.782812
276	170770	Bbc3	27113	-0.77803	0.408779
277	19182	Psmc3	5702	0.231523	0.462488
278	11432	Acp2	53	-0.221783	0.604616
279	68427	Slc39a13	91252	0.78677	0.0447046
280	14007	Celf2	10659	-0.493822	0.828354
281	22259	Nr1h3	10062	0.0359223	0.871704
282	20375	Spi1	6688	0.796777	0.205078
283	67465	Sf3a1	10291	-0.45133	0.380103
284	20852	Stat6	6778	0.0728222	0.971021
285	16541	Napsa	9476	1.02203	0.0135331
286	101568	Vrk3	51231	0.50351	0.202223
287	71997	Smg9	56006	-0.46247	0.334511
288	55982	Paxip1	22976	-1.70565	0.11394
289	68477	Rmnd5a	64795	-0.520323	0.329976
290	17454	Mov10	4343	0.0178271	0.999884
291	11853	Rhoc	389	0.786213	0.0466645
292	21678	Tead3	7005	-0.228891	0.83045
293	19015	Ppard	5467	-0.273029	0.999884
294	23853	Def6	50619	0.363413	0.999884
295	18616	Peg3	5178	1.2996	0.0110219
296	76483	Lmf1	64788	-0.643214	0.353778
297	67563	Ciao3	64428	-0.426156	0.408779
298	57875	Angptl4	51129	0.352924	0.991003
299	27214	Dbf4	10926	0.232808	0.604643
300	13163	Daxx	1616	-0.893636	0.228868
301	54219	Cd320	51293	-0.591328	0.390064
302	75751	Ipo4	79711	-0.480178	0.420025
303	74140	Tm9sf1		0.361485	0.949632
304	56739	Rec8	9985	-0.128439	0.999884
305	16391	Irf9	10379	0.0566453	0.602789
306	105446	Gmpr2	51292	1.40521	0.161635
307	67881	Mdp1		0.297543	0.0564574
308	52585	Dhrs1	115817	0.402746	0.908621
309	234371	Tmem161a	54929	0.298358	0.179763
310	76813	Armc6	93436	1.18173	0.0628522
311	72368	Borcs8	729991	-0.0841221	0.908967
312	73095	Slc25a42	284439	-1.00602	0.0113258
313	66616	Snx9	51429	0.551373	0.234252
314	71810	Ranbp3	8498	-0.663939	0.426988
315	69875	Ndufa11		0.0618375	0.999884
316	13864	Nr2f6	2063	-1.6364	0.127106
317	67023	Use1	55850	0.356072	0.127715
318	77090	Ocel1	79629	0.242891	0.991003
319	109880	Braf	673	-0.702278	0.337553
320	68198	Ndufb2	4708	0.479587	0.336549
321	20585	Hltf	6596	0.274221	0.788686
322	68879	Prpf6	24148	0.415337	0.113273
323	56470	Rgs19	10287	0.311429	0.0588238
324	106861	Abhd3	171586	0.364711	0.0496781
325	20641	Snrpd1	6632	0.39875	0.321336
326	77832	Tchp		-0.061364	0.999884
327	21844	Tiam1	7074	1.0369	0.0109798
328	22084	Tsc2	7249	0.430999	0.0424123
329	65962	Slc9a3r2	9351	0.122932	0.907745
330	67959	Puf60	22827	-0.079373	0.999884
331	99412	Golga2		-0.407365	0.946202
332	22245	Uck1	83549	0.297594	0.695075
333	20259	Scin	85477	0.992338	0.286586
334	22781	Ikzf4		0.464531	0.404775
335	103742	Mien1	84299	-0.145768	0.999884
336	26362	Axl	558	0.307999	0.758971
337	52132	Ccdc97	90324	0.728004	0.0460598
338	54194	Akap8l	26993	-1.32289	0.214085
339	68079	Pdcd2l		0.585574	0.0286192
340	98053	Gtf2f1	2962	-0.562923	0.427591
341	53895	Clpp	8192	-0.362635	0.53394
342	66400	Alkbh7	84266	0.558171	0.025952
343	70785	Dennd1c	79958	0.544071	0.089651
344	69792	Med6	10001	-0.0983766	0.999884
345	18760	Prkd1	5587	1.13556	0.223285
346	16822	Lcp2	3937	1.48178	0.00735973
347	110750	Cse1l	1434	0.692204	0.00888466
348	67877	Naa20	51126	0.344802	0.753627
349	23992	Prkra	8575	0.14324	0.940822
350	14231	Fkbp7	51661	1.38997	0.162329
351	83435	Plekha3	65977	0.798858	0.0137193
352	56418	Ykt6	10652	-0.414901	0.573165
353	22385	Baz1b	9031	0.245957	0.761397
354	224824	Pex6	5190	-0.555669	0.33296
355	27398	Mrpl2	51069	-0.685465	0.340221
356	17256	Mea1	4201	-0.209867	0.88887
357	14711	Gnmt	27232	-1.48081	0.139651
358	68137	Kdelr1	10945	0.651165	0.0239066
359	70209	Tmem143	55260	0.981893	0.265285
360	110175	Ggct		-0.0413112	0.96268
361	16450	Jag2	3714	0.714283	0.6316
362	399566	Btbd6	90135	-0.0729006	0.999884
363	66174	Nudt14	256281	-0.267792	0.829648
364	105298	Epdr1	54749	1.38509	0.125544
365	14248	Flii	2314	0.163422	0.999884
366	21975	Top3a	7156	0.389316	0.599958
367	235040	Atg4d	84971	-1.4917	0.158298
368	60507	Qtrt1	81890	-0.275634	0.672151
369	57435	Plin4	729359	0.142038	0.321471
370	15193	Hdgfl2	84717	-0.402754	0.558162
371	27221	Chaf1a	10036	-0.542956	0.636148
372	11544	Adprh	141	0.332028	0.336925
373	67846	Tmem39a	55254	0.0155831	0.999884
374	76916	Timmdc1	51300	0.663916	0.22364
375	85031	Pla1a	51365	-0.218369	0.999884
376	17216	Mcm2	4171	-0.982509	0.281588
377	24100	Tpra1	131601	0.181352	0.999884
378	17936	Nab1	4664	-0.482139	0.355845
379	26364	Adgre5	976	1.06669	0.00972104
380	16172	Il17ra	23765	0.312796	0.407249
381	16777	Lamb1	3912	0.620629	0.891946
382	84036	Kcnn1	3780	-1.1736	0.0256419
383	70807	Arrdc2	27106	0.940472	0.407249
384	12491	Cd36	948	-1.72161	0.0934096
385	26400	Map2k7		-0.749737	0.331755
386	21856	Timm44	10469	-0.253849	0.643486
387	11772	Ap2a2	161	0.266282	0.995805
388	59047	Pnkp	11284	0.315482	0.37451
389	75613	Med25	81857	0.761495	0.00984814
390	56457	Clptm1	1209	-0.828213	0.28896
391	19698	Relb	5971	0.309579	0.702637
392	53333	Tomm40	10452	-0.806203	0.31855
393	11816	Apoe	348	1.54407	0.00652123
394	11813	Apoc2		0.554725	0.448865
395	73389	Hbp1	26959	-0.185814	0.999884
396	19088	Prkar2b	5577	-0.593395	0.419342
397	12576	Cdkn1b	1027	-0.412557	0.62844
398	16600	Klf4	9314	-0.740475	0.654077
399	11767	Ap1m1	8907	-0.163399	0.836932
400	17274	Rab8a	4218	0.686861	0.0604944
401	15331	Hmgn2		0.268613	0.422147
402	67922	Fam32a	26017	0.210804	0.973462
403	13710	Elf3	1999	-0.803148	0.37475
404	76205	Stard3nl	83930	0.839588	0.0646318
405	20869	Stk11	6794	-0.0781209	0.999884
406	66043	Atp5d	513	0.0225913	0.999884
407	19060	Ppp5c	5536	-0.0401021	0.999884
408	69131	Cdk12	51755	-1.05245	0.23138
409	16890	Lipe	3991	-0.117425	0.999884
410	18475	Pafah1b2	5049	0.288222	0.465607
411	54610	Tbc1d8	11138	-0.820055	0.360108
412	52846	Cnot11	55571	0.594158	0.157242
413	20527	Slc2a3		0.183084	0.969342
414	60611	Foxj2	55810	0.145971	0.825294
415	109552	Sri	6717	0.0574087	0.933418
416	13356	Dgcr2		-0.242951	0.591752
417	54131	Irf3	3661	0.699684	0.208843
418	75736	Bcl2l12	83596	0.0747889	0.991003
419	224893	Zfp959		-0.715378	0.353635
420	68047	Mpnd	84954	0.359746	0.97299
421	20405	Sh3gl1	6455	-0.645301	0.372461
422	50498	Ebi3	10148	2.17009	0.00388199
423	72886	Yju2	55702	-0.206878	0.800131
424	19386	Ranbp2	5903	-0.306673	0.591061
425	14773	Grk5	2869	1.31096	0.00972104
426	13544	Dvl3	1857	0.0619789	0.648903
427	27406	Abcf3	55324	0.0131705	0.999884
428	224045	Eif2b5	8893	-1.07808	0.17797
429	19158	Cyth2	9266	-0.120678	0.979046
430	224997	Dlgap1		-0.0183233	0.999884
431	15162	Hck	3055	2.69189	0.00405933
432	66163	Mrpl4	51073	-0.820312	0.363287
433	50868	Keap1	9817	-0.893017	0.22364
434	11768	Ap1m2	10053	0.133458	0.558162
435	20340	Glg1	2734	-0.720509	0.343202
436	208198	Btbd2	55643	-1.12781	0.369768
437	103236	Csnk1g2	1455	-1.19628	0.151926
438	216169	Abhd17a	81926	-0.311849	0.701986
439	208228	Mob3a	126308	0.251533	0.808948
440	12297	Cacnb3	784	-1.2237	0.225346
441	66120	Fkbp11	51303	0.529623	0.247513
442	74351	Ddx23	9416	-2.39923	0.0542695
443	18807	Pld3	23646	0.442628	0.638579
444	14809	Grik5	2901	0.4462	0.411793
445	14470	Rabac1	10567	-0.221814	0.899929
446	27049	Etv3	2117	-0.189925	0.999884
447	19089	Prkcsh	5589	0.14158	0.946628
448	14132	Fcgrt		0.634738	0.511132
449	66394	Nosip	51070	0.168652	0.87239
450	68845	Pih1d1	55011	-0.209347	0.793728
451	27207	Rps11	6205	0.0394339	0.999884
452	20924	Supt5	6829	-1.71639	0.103278
453	54624	Paf1	54623	0.0343509	0.999884
454	66525	Timm50	92609	-0.0804991	0.891946
455	67224	Med29	55588	-0.276304	0.8323
456	12121	Bicd1	636	-0.0525141	0.970416
457	59287	Ncstn	23385	0.0546803	0.999884
458	19298	Pex19	5824	0.273731	0.744287
459	21743	Inmt		0.918869	0.834029
460	72054	Cyp4f18	4051	1.14832	0.338585
461	23917	Impdh1	3614	0.528444	0.319475
462	72349	Dusp3		-0.486799	0.568422
463	19125	Prodh		-0.108745	0.999884
464	27886	Ess2	8220	-0.607936	0.493538
465	13358	Slc25a1	6576	-0.44954	0.591134
466	13353	Dgcr6		-0.397914	0.773344
467	12305	Ddr1	780	0.454884	0.943675
468	15937	Ier3	8870	0.282858	0.682315
469	74764	Klc4	89953	0.549595	0.497234
470	13870	Ercc1	2067	-0.11086	0.999884
471	57344	As3mt	57412	0.250515	0.829653
472	26558	Homer3		0.194677	0.64888
473	382056	Crtc1	23373	0.512391	0.373197
474	71673	Rnf215	200312	-0.0164039	0.999884
475	67815	Sec14l2	23541	-0.721346	0.385722
476	74268	Aven	57099	0.811135	0.0122967
477	12870	Cp	1356	-2.39182	0.0522681
478	74114	Crot	54677	-0.385465	0.621333
479	20111	Rps6ka1	6195	-0.107283	0.898628
480	320632	Snrnp200	23020	0.446806	0.0732619
481	26371	Ciao1	9391	0.384161	0.438348
482	72999	Insig2	51141	-0.201654	0.899929
483	16650	Kpna6	23633	-0.137471	0.90295
484	17155	Man1a	4121	0.210381	0.634007
485	76889	Coq8b		0.311501	0.986452
486	78656	Brd8	10902	0.290784	0.554287
487	19348	Kif20a	10112	-0.1928	0.93165
488	66590	Farsa	2193	-0.586625	0.442496
489	270076	Gcdh	2639	-0.624361	0.478607
490	17776	Mast2	23139	1.04327	0.251001
491	13423	Dnase2a	1777	0.0308839	0.999884
492	12317	Calr	811	-0.291142	0.537009
493	71846	Syce2	256126	1.09815	0.0101723
494	54446	Nfat5	10725	-0.354378	0.579458
495	67619	Nob1	28987	0.603897	0.0393547
496	76787	Ppfia3	8541	-0.240402	0.99639
497	14936	Gys1	2997	-1.30285	0.175836
498	20174	Ruvbl2	10856	0.416732	0.609478
499	12028	Bax	581	-0.309158	0.977059
500	16197	Il7r	3575	0.0410973	0.837253
501	21780	Tfam	7019	-0.118659	0.803621
502	224694	Zfp81		0.39231	0.999884
503	67468	Mmd	23531	1.02911	0.390128
504	217082	Hlf	3131	1.85881	0.159678
505	70186	Fam162a	26355	-0.270593	0.576652
506	26961	Rpl8	6132	-0.127337	0.739554
507	66970	Ssbp2	23635	-0.101655	0.875343
508	67030	Fancl	55120	0.334633	0.101474
509	14866	Gstm5	2947	0.738451	0.0205838
510	68312	Gstm7	2946	-1.0718	0.246061
511	20848	Stat3	6774	-0.722929	0.352038
512	20850	Stat5a	6776	0.538456	0.0311516
513	19285	Cavin1	284119	0.493091	0.895168
514	26403	Map3k11	4296	-0.173151	0.999884
515	11652	Akt2	208	0.452453	0.241205
516	83945	Dnaja3	9093	0.0682581	0.999884
517	15369	Hmox2	3163	-0.532691	0.540275
518	66626	Cdip1	29965	-0.724579	0.321839
519	65964	Map3k20	51776	-0.42321	0.451263
520	66070	Cwc15	51503	0.207261	0.469982
521	53867	Col5a3	50509	1.2341	0.0105103
522	13433	Dnmt1	1786	-0.763451	0.350151
523	235036	Ppan		1.44992	0.00664135
524	26360	Angptl2	23452	2.1054	0.0100851
525	12290	Cacna1e	777	0.397116	0.938006
526	108943	Trmt10a	93587	0.00615887	0.999884
527	14009	Etv1	2115	0.805777	0.747443
528	16581	Kifc2	90990	-0.45058	0.641618
529	19156	Psap	5660	0.718496	0.0151419
530	16151	Ikbkg	8517	1.05269	0.0079534
531	70560	Wars2	10352	0.194247	0.472755
532	12034	Phb2	11331	-0.511176	0.403692
533	15170	Ptpn6	5777	0.600706	0.524798
534	13807	Eno2	2026	-1.12319	0.292763
535	14791	Emg1	10436	0.194522	0.827046
536	14792	Lpcat3	10162	0.171962	0.211409
537	66144	Atp6v1f	9296	-0.204756	0.888232
538	12728	Clcn5	1184	0.147591	0.802168
539	12725	Clcn3	1182	-0.772377	0.336616
540	70683	Utp20	27340	0.198808	0.981538
541	212448	9330159F19Rik	9729	-0.0161439	0.999884
542	26554	Cul3	8452	0.461775	0.240065
543	16156	Il11	3589	1.36124	0.00692169
544	16795	Large1	9215	-0.104425	0.965776
545	52513	Ddx56	54606	-0.124873	0.999884
546	103694	Tmed4	222068	-0.16706	0.641481
547	12122	Bid	637	-0.108947	0.999884
548	64143	Ralb	5899	-0.933646	0.144384
549	19047	Ppp1cc	5501	0.157173	0.157281
550	67838	Dnajb11		-0.197704	0.99656
551	70573	Tbccd1	55171	-0.198197	0.957647
552	20256	Clec11a	6320	2.10746	0.00388199
553	243834	Zfp324		0.348643	0.707765
554	14389	Gab2	9846	0.705961	0.334677
555	23790	Coro1c	23603	0.297549	0.71384
556	52440	Tax1bp1	8887	-1.22571	0.140859
557	29811	Ndrg2	57447	0.080368	0.999884
558	52535	Mettl17	64745		0.408779
559	268739	Arhgef40	55701	0.270763	0.603636
560	50767	Pnpla6	10908	-0.434991	0.504143
561	94178	Mcoln1	57192	0.445025	0.582605
562	102098	Arhgef18	23370	-0.0830266	0.93165
563	109333	Pkn2	5586	-1.12756	0.180878
564	12489	Cd33			0.408779
565	110826	Etfb		-0.132522	0.998155
566	72310	Nkg7	4818	0.184575	0.75663
567	20911	Stxbp2	6813	-0.331773	0.682315
568	20392	Sgce	8910	0.731466	0.918963
569	69993	Chn2		1.74492	0.00407047
570	80707	Wwox	51741	0.291186	0.664361
571	20492	Slbp	7884	0.394338	0.430307
572	11826	Aqp1		0.785964	0.228753
573	56380	Arid3b	10620	-0.261771	0.735222
574	12798	Cnn2	1265	0.990389	0.00926024
575	66420	Polr2e	5434	0.0709637	0.986101
576	17925	Myo9b	4650	-0.372033	0.782613
577	79221	Hdac9	9734	-2.02564	0.0603898
578	17085	Ly9	4063	0.801837	0.0118102
579	18106	Cd244a	51744	0.973297	0.243244
580	13733	Adgre1	2015	2.60124	0.00388199
581	67900	Mtfp1	51537	-0.0551564	0.999884
582	19335	Rab23	51715	-0.619158	0.543122
583	53869	Rab11a	8766	0.410876	0.683569
584	217715	Eif2b2	8892	-0.332334	0.604616
585	78920	Dlst	1743	0.110344	0.977059
586	29869	Ulk2	9706	1.25982	0.00620184
587	56221	Ccl24	6369	0.783816	0.195795
588	71520	Grap		1.33123	0.149699
589	68942	Chmp2b	25978	-0.586073	0.46392
590	26433	Plod3	8985	0.619493	0.0182106
591	11769	Ap1s1	1174	-0.563357	0.481948
592	26415	Mapk13	5603	-1.08599	0.203338
593	20815	Srpk1	6732	-0.384547	0.456495
594	18008	Nes	10763	0.0656784	0.999884
595	229503	Rrnad1	51093	0.167745	0.8023
596	15191	Hdgf	3068	-0.668687	0.230847
597	50492	Thop1	7064	-1.24927	0.115364
598	57267	Apba3	9546	0.334024	0.770681
599	17179	Matk	4145	-0.596434	0.498628
600	59004	Pias4	51588	-0.716854	0.356846
601	26395	Map2k1	5604	0.438029	0.0952698
602	52551	Sgta	6449	0.22467	0.791982
603	70544	Tmem242	729515	0.507746	0.0243508
604	74198	Dtx2	113878	0.374369	0.0466338
605	15507	Hspb1	3315	-0.297753	0.999884
606	54153	Rasa4		1.25049	0.0159129
607	53379	Hnrnpa2b1	3181	-0.0165504	0.999884
608	108017	Fxyd4	53828	-0.025019	0.984771
609	67736	Ccdc130	81576	1.42991	0.16494
610	67873	Mri1	84245	-0.479969	0.788686
611	18749	Prkacb	5567	-0.398619	0.919766
612	27029	Sgsh	6448	-0.694515	0.44838
613	13014	Cstb	1476	0.315844	0.416006
614	23921	Sh2b2	10603	0.129899	0.999884
615	19305	Pex5	5830	-0.189639	0.999884
616	104771	Jkamp		0.679016	0.0320507
617	12505	Cd44	960	-0.385938	0.601887
618	20511	Slc1a2	6506	-1.32145	0.0191704
619	27103	Eif2ak4	440275	-0.16499	0.753627
620	22388	Wdr1	9948	0.0490069	0.999884
621	117591	Slc2a9	56606	0.236694	0.435624
622	22402	Ccn4	8840	1.53483	0.0072216
623	17988	Ndrg1	10397	-0.135338	0.999884
624	17159	Man2b1		0.612889	0.281588
625	12224	Klf5	688	-0.324797	0.786324
626	67836	Wdr83		-0.10923	0.759028
627	21672	Prdx2	7001	-0.280252	0.652203
628	20020	Polr2a	5430	0.536339	0.0203073
629	80886	Senp3		-2.05512	0.0854222
630	231999	Plekha8	84725	-0.409411	0.733045
631	66442	Spc25	57405	-1.65357	0.207307
632	72388	Ripk4	54101	-0.290119	0.500576
633	22230	Ufd1	7353	-0.199231	0.859559
634	170740	Zfp287	57336	0.547104	0.653811
635	19116	Prlr		0.890709	0.271884
636	56384	Letm1	3954	-0.0766604	0.991003
637	56085	Ubqln1	29979	-0.173276	0.863687
638	94332	Cadm3	57863	0.370757	0.664854
639	56551	Txn2	25828	0.0754393	0.90772
640	20512	Slc1a3	6507	0.0725981	0.835402
641	58799	Crbn	51185	0.715591	0.0547784
642	17688	Msh6	2956	0.375782	0.627657
643	225055	Fbxo11	80204	0.245827	0.953062
644	27368	Tbl2	26608	-1.60576	0.213362
645	66138	Bud23	114049	-0.760014	0.285602
646	18073	Nid1	4811	0.0571583	0.999884
647	17218	Mcm5	4174	-0.684574	0.377635
648	15368	Hmox1	3162	0.726943	0.0214712
649	26936	Mprip	23164	-0.783555	0.331755
650	71722	Cic	23152	-0.548981	0.366469
651	18476	Pafah1b3	5050	-0.601936	0.354862
652	18747	Prkaca	5566	0.0512686	0.999884
653	66929	Asf1b	55723	-0.722479	0.220119
654	68278	Ddx39a	10212	-0.284402	0.48431
655	81489	Dnajb1	3337	-0.0166333	0.999884
656	227334	Usp40	55230	-0.241882	0.999884
657	13046	Celf1	10658	-0.584957	0.3405
658	68349	Ndufs3	4722	0.658442	0.0396333
659	18984	Por	5447	0.128684	0.847858
660	16001	Igf1r	3480	-0.419783	0.656348
661	16337	Insr	3643	0.0035836	0.999884
662	13087	Cyp2a5			0.991003
663	21849	Trim28	10155	-0.101662	0.999884
664	22192	Ube2m	9040	-0.988763	0.337044
665	11515	Adcy9	115	-0.0920527	0.984153
666	17260	Mef2c	4208	1.22396	0.111923
667	22083	Ctr9	9646	-1.16104	0.168411
668	13690	Eif4g2	1982	-0.155013	0.898759
669	17540	Irag1	10335	1.35398	0.00926082
670	233410	Zfp592	9640	0.190657	0.759921
671	19185	Psmd4	5710	-0.696107	0.425467
672	72183	Snx6	58533	0.386081	0.355322
673	17768	Mthfd2	10797	-0.930231	0.274669
674	16590	Kit	3815	-0.637248	0.505209
675	641376	Tomm40l	84134	0.436265	0.672216
676	103135	Pan2		0.191476	0.914871
677	12974	Cs		-0.135579	0.755675
678	11717	Ampd3	272	-0.855071	0.601184
679	68183	Bcas2	10286	-0.178591	0.528113
680	13018	Ctcf	10664	-0.263814	0.501158
681	56513	Pard6a	50855	1.33381	0.153021
682	19385	Ranbp1	5902	0.285018	0.946806
683	12503	Cd247	919		0.991003
684	53970	Rfx5	5993	0.81204	0.678771
685	19172	Psmb4	5692	0.475033	0.283239
686	17394	Mmp8	4317	0.264554	0.987645
687	22785	Slc30a4	7782	-0.138682	0.999884
688	59010	Sqor		-0.408008	0.744215
689	18457	Bloc1s6	26258	0.42169	0.0419268
690	75624	Metap1	23173	-0.759757	0.303166
691	78308	Gpr108	56927	-0.037291	0.999884
692	14465	Gata6	2627	0.0237968	0.999884
693	66409	Rsl1d1	26156	-0.401433	0.920138
694	11789	Apc	324	0.0468257	0.999884
695	13476	Reep5	7905	0.367675	0.04508
696	66366	Ergic3	51614	0.143457	0.999884
697	56046	Uqcc1	55245	0.435496	0.040185
698	17978	Ncoa2	10499	0.653812	0.237152
699	22026	Nr2c2	7182	-0.410232	0.636848
700	22025	Nr2c1	7181	-1.7405	0.11022
701	77626	Smpd4	55627	-0.726893	0.336616
702	71382	Pex1	5189	0.325615	0.35294
703	66989	Kctd20	222658	0.0207861	0.990531
704	16407	Itgae	3682	1.11002	0.150621
705	83429	Ctns	1497	-0.155528	0.840099
706	74637	Shpk		-0.0865021	0.962293
707	13845	Ephb3	2049	1.51197	0.227115
708	22156	Tuft1	7286	-0.489508	0.45333
709	19672	Rcn1		0.140398	0.944745
710	68015	Trap1	10131	0.0626968	0.999884
711	73261	1700037C18Rik	646174	-0.776122	0.367522
712	68423	Ankrd13d	338692	0.173657	0.999884
713	108989	Tpr	7175	0.216151	0.639274
714	226499	Odr4	54953	-0.293144	0.731817
715	96875	Prg4	10216	0.340588	0.379244
716	71723	Dhx34	9704	1.02183	0.454986
717	70394	Kptn	11133	-0.401445	0.999884
718	108124	Napa	8775	0.113946	0.986746
719	24068	Sra1	10011	-0.234735	0.720725
720	11951	Atp5g1		-0.350431	0.738181
721	27681	Snf8	11267	-0.301673	0.432363
722	66411	Tbcb	1155	-0.0159542	0.999884
723	19062	Inpp5k	51763	-0.386329	0.999884
724	12929	Crkl	1399	-1.05141	0.325817
725	67425	Eps8l1	54869	-2.23435	0.0516472
726	216705	Clint1	9685	-1.95213	0.0518643
727	68916	Cdkal1	54901	-0.770087	0.30415
728	56213	Htra1	5654	0.542127	0.624539
729	22642	Zbtb17	7709	-1.89299	0.111721
730	74202	Fblim1	54751	1.6775	0.0075
731	68473	Mob1b	92597	-0.43655	0.505348
732	110935	Atp6v1b1	525	-0.0407669	0.959173
733	11966	Atp6v1b2	526	0.839561	0.0143862
734	13859	Eps15l1	58513	0.0986166	0.903719
735	21745	Tep1	7011	0.734478	0.208843
736	219022	Ttc5	91875	-0.217623	0.999884
737	66246	Osgep	55644	0.662321	0.0216414
738	227290	Aamp	14	-0.455298	0.599443
739	69660	Tmbim1	64114	0.19197	0.402873
740	76709	Arpc2	10109	-0.501676	0.426726
741	75410	Kmt2b	9757	-1.22071	0.18935
742	58206	Zbtb32	27033	-0.673101	0.579124
743	69804	Tmem147	10430	0.786738	0.184857
744	76846	Rps9	6203	-0.130969	0.776235
745	69714	Tfpt	29844	0.269068	0.955041
746	71733	Susd2	56241	-0.411796	0.718957
747	23887	Ggt5	2687	0.159724	0.999884
748	14598	Ggt1		0.0296605	0.999884
749	68337	Crip2	1397	-0.869594	0.276092
750	12925	Crip1		1.5271	0.00837346
751	12398	Cbfa2t3	863	1.36351	0.00739688
752	14114	Fbln1	2192	0.633184	0.580232
753	53328	Pgrmc1	10857	0.258931	0.13953
754	26912	Gcat		-0.515012	0.412964
755	21687	Tek	7010	0.8534	0.459584
756	54325	Elovl1	64834	-1.0009	0.248923
757	80509	Med8	112950	0.248853	0.073939
758		Hyi	81888	0.0695008	0.803541
759	107995	Cdc20	991	-0.813655	0.300979
760	240913	Adamts4	9507	0.15787	0.808948
761	71740	Nectin4	81607	-0.168118	0.793866
762	18637	Pfdn2	5202	-0.136098	0.843361
763	81018	Rnf114	55905	-0.128178	0.951898
764	77644	C330007P06Rik	63932	-0.994769	0.219263
765	18011	Neurl1a	9148	0.221652	0.999884
766	20810	Srm	6723	-0.65288	0.334368
767	56275	Rbm14	10432	0.65209	0.810856
768	11474	Actn3	89	2.83798	0.0382358
769	70605	Zdhhc24	254359	0.428127	0.0911984
770	52028	Bbs1		0.207048	0.960718
771	78797	Ndor1		-0.867644	0.332934
772	56876	Nsmf	26012	-1.51096	0.0775973
773	228026	Pdk1	5163	-0.68429	0.240026
774	192156	Mvd	4597	-1.18708	0.254154
775	13057	Cyba	1535	0.847254	0.0119651
776	69179	Stimate		-1.09699	0.275638
777	54650	Sfmbt1	51460	-0.767664	0.325817
778	20536	Slc4a3	6508	-0.902239	0.416518
779	67177	Cdt1	81620	-0.098522	0.96363
780	12395	Runx1t1	862	0.59711	0.897851
781	11821	Aprt	353	-0.230226	0.699753
782	14884	Gtf2h1	2965	-0.267837	0.802677
783	15216	Hfe	3077	1.56898	0.00620671
784	57742	Abhd1	84696	0.179627	0.248428
785	330064	Slc5a6	8884	0.212615	0.999884
786	69852	Tcf23	150921	0.798743	0.212298
787	69232	Qrich1	54870	-0.328379	0.0942595
788	71472	Usp19	10869	0.0239741	0.999156
789	18968	Pola1	5422	-0.0923321	0.905281
790	12540	Cdc42	998	0.567358	0.212775
791	18771	Pknox1	5316	-1.64935	0.104626
792	57441	Gmnn	51053	-0.265634	0.999884
793	66834	Acot13	55856	0.614214	0.301473
794	12567	Cdk4	1019	0.116096	0.999884
795	14421	B4galnt1	2583	0.0640882	0.999884
796	17299	Mettl1	4234	-0.149776	0.978562
797	16573	Kif5b	3799	-0.745708	0.208843
798	78935	Saal1	113174	-0.775481	0.34612
799	94179	Krt23	25984	-0.268806	0.999884
800	12799	Cnp	1267	0.134824	0.843441
801	74407	Odad4	83538	0.688276	0.579166
802	72043	Sulf2	55959	1.10063	0.0110489
803	20656	Sod2	6648	0.646174	0.0146953
804	70527	Stambp	10617	0.279221	0.0727363
805	14055	Ezh1	2145	0.157075	0.816647
806	15114	Hap1	9001	-1.50407	0.226292
807	66180	P3h4	10609	-0.229833	0.814142
808	12387	Ctnnb1	1499	-1.00755	0.270292
809	68969	Eif1b	10289	0.783859	0.0127866
810	12667	Chrd	8646	0.67435	0.453671
811	21762	Psmd2	5708	-1.03244	0.11022
812	22321	Vars	7407	-0.951399	0.248655
813	70129	Slc44a4	80736	0.525841	0.104377
814	193742	Abhd16a	7920	0.306494	0.152726
815	18010	Neu1	4758	0.0553861	0.999884
816	51793	Ddah2	23564	0.31083	0.0170583
817	114584	Clic1	1192	-0.079533	0.970818
818	27756	Lsm2	57819	-0.205811	0.843456
819	98660	Atp1a2	477	0.444719	0.954775
820	243372	Zfp775		0.921493	0.22364
821	18120	Mrpl49	740	0.0504217	0.999884
822	329727	Dennd2c	163259	-0.141221	0.916727
823	17169	Mark3	4140	-0.52303	0.45862
824	67210	Gatad1	57798	0.482825	0.0264661
825	17113	M6pr	4074	-0.160742	0.887138
826	241296	Lrrc8a		0.481259	0.252304
827	51792	Ppp2r1a	5518	-0.536974	0.431057
828	72775	Fance	2178	0.280327	0.836703
829	28113	Tinf2	26277	0.32738	0.887485
830	224907	Dus3l		0.281753	0.531567
831	70359	Gtpbp3	84705	0.404869	0.485428
832	21812	Tgfbr1	7046	0.219852	0.865236
833	26556	Homer1	9456	-0.136333	0.994603
834	12389	Cav1	857	1.78573	0.00646801
835	59046	Arpp19	10776	-0.612329	0.340821
836	12048	Bcl2l1	598	-0.431582	0.552044
837	16549	Khsrp	8570	-0.155115	0.997156
838	13371	Dio2	1734	0.29824	0.562607
839	234388	Ccdc124	115098	-0.417348	0.742891
840	12464	Cct4	10575	0.537055	0.0320507
841	66050	0610009B22Rik		-0.165113	0.999884
842	78070	Cpt1c	126129	-0.416547	0.990531
843	13345	Twist2	117581	-1.05734	0.184256
844	72611	Zfp655	79027	0.0399881	0.939694
845	11848	Rhoa	387	0.0665848	0.901919
846	328365	Zmiz1	57178	0.171919	0.773019
847	232339	Ankrd26		-1.21299	0.232083
848	69748	Aldh16a1	126133	0.238377	0.197256
849	77134	Hnrnpa0	10949	0.44463	0.0361825
850	65116	Prrg2		-0.668364	0.375291
851	59013	Hnrnph1	3187	-0.103737	0.999884
852	76411	Ift43	112752	0.151669	0.839253
853	15903	Id3	3399	1.41792	0.0195211
854	93760	Arid1a	8289	-0.686051	0.297759
855	12931	Crlf1	9244	2.00473	0.130924
856	13033	Ctsd		-0.391933	0.802836
857	56040	Rplp1		-0.264058	0.76163
858	64296	Abhd8	79575	0.801654	0.00958509
859	67286	Ift22	64792	-0.785364	0.454573
860	14365	Fzd3	7976	0.584124	0.523661
861	68041	Mid1ip1	58526	-0.898149	0.243073
862	232910	Ap2s1	1175	-0.349274	0.792745
863	116701	Fgfrl1	53834	0.342729	0.925774
864	14200	Fhl2	2274	0.848155	0.0144125
865	69683	Emc10	284361	-0.0585462	0.999884
866	68628	Fbxw9		-1.08279	0.228701
867	55935	Fnbp4	23360	-0.637867	0.357637
868	67260	Cers4	79603	0.994595	0.141029
869	74616	Scrn3	79634	0.0997485	0.895433
870	56698	Phax	51808	0.208878	0.824159
871	21885	Tle1	7088	-0.0341176	0.999884
872	320100	Relt	84957		0.408779
873	20639	Snrpb2	6629	0.307126	0.563634
874	22190	Ubc	7316	-0.301849	0.915472
875	68988	Prpf31	26121	-0.220506	0.999884
876	55942	Sertad1	29950	0.192664	0.981191
877	52502	Carhsp1	23589	-0.562482	0.348177
878	13713	Elk3	2004	0.365891	0.535037
879	80517	Herpud2	64224	0.94077	0.725079
880	108841	Rdh13	112724	-0.555953	0.576217
881	67771	Arpc5	10092	0.00686058	0.999884
882	18987	Pou2f2	5452	0.564811	0.991003
883	56615	Mgst1	4257	0.515777	0.0780074
884	18028	Nfib	4781	-0.961693	0.20706
885	53868	Rab25	57111	-0.939592	0.427197
886	94232	Ubqln4	56893	-0.232586	0.762644
887	20084	Rps18		0.383087	0.31884
888	110954	Rpl10		0.101696	0.760867
889	267019	Rps15a	6210	0.293074	0.695654
890	52683	Ncaph2	29781	-0.444396	0.420426
891	15257	Hipk1	204851	0.599433	0.18514
892	64297	Gprc5b	51704	-0.695795	0.807924
893	17156	Man1a2	10905	-0.285281	0.670741
894	66204	Acyp1		0.566531	0.723292
895	93671	Cd163	9332	2.96017	0.00388199
896	15184	Hdac5	10014	0.182957	0.957496
897	56044	Rala	5898	-0.249072	0.526777
898	22335	Vdac3	7419	-0.0296583	0.999884
899	21427	Vps72	6944	-0.554282	0.828074
900	14390	Gabpa	2551	0.0471677	0.682534
901	12162	Bmp7	655	0.0623288	0.991003
902	56455	Dynll1		0.375933	0.474536
903	67466	Pdcl	5082	-0.0243597	0.973946
904	223693	Tmem184b	25829	0.149576	0.817768
905	18016	Nf2	4771	-0.760399	0.435195
906	67178	Zmat5	55954	0.586178	0.58979
907	14030	Ewsr1	2130	-0.0303112	0.999884
908	11764	Ap1b1	162	0.341489	0.400011
909	70377	Derl3	91319		0.991003
910	94044	Bcl2l13	23786	-0.528694	0.3757
911	93838	Dqx1	165545	0.0474056	0.948775
912	20307	Ccl8		3.66013	0.00356218
913	69605	Lnpk	80856	-0.120874	0.999884
914	71660	Rarres2	5919	1.46922	0.00907645
915	108705	Pttg1ip	754	0.520489	0.214127
916	28240	Trpm2	7226	0.521263	0.341857
917	22213	Ube2g2	7327	0.110885	0.999884
918	17295	Met	4233	0.194102	0.71878
919	240638	Slc16a12	387700	-1.24325	0.202715
920	20965	Syn2	6854		0.408779
921	13712	Elk1	2002	0.610457	0.280584
922	215690	Nav1	89796	0.462415	0.0351668
923	238799	Tnpo1	3842	0.0600433	0.999884
924	67897	Rnmt	8731	-0.31562	0.589642
925	16535	Kcnq1	3784	0.900234	0.0109798
926	20813	Srp14	6727	0.330708	0.292191
927	107951	Cdk9	1025	-0.334305	0.666969
928	30933	Tor2a	27433	-0.41009	0.45517
929	14287	Fpgs	2356	-0.483112	0.727911
930	239719	Mrtfb	57496	-0.445464	0.470301
931	12419	Cbx5		-0.220859	0.641618
932	80287	Apobec3	164668	-0.129553	0.736425
933	192166	Sardh	1757	0.207557	0.999884
934	22325	Vav2	7410	1.12807	0.0108853
935	14373	G0s2	50486	1.01075	0.335204
936	66233	Dmap1	55929	0.0698927	0.999884
937	215999	Mcu	90550	-0.395055	0.554244
938	110279	Bcr	613	-0.380241	0.58979
939	18301	Fxyd5		1.29795	0.00721962
940	21422	Tfcp2	7024	0.255541	0.169528
941	19009	Pou6f1	5463	-0.0591114	0.985954
942	22221	Ubp1	7342	0.100607	0.999884
943	74137	Nuak2	81788	-0.220682	0.999884
944	56542	Cilk1	22858	0.0672669	0.999884
945	67680	Sdhb	6390	0.603609	0.0104155
946	67826	Snap47	116841	-0.623556	0.473846
947	70750	Kdsr	2531	-0.186468	0.808083
948	20479	Vps4b	9525	-0.246806	0.595784
949	75617	Rps25	6230	0.270703	0.415375
950	66826	Taz	6901	0.121629	0.999884
951	11671	Aldh3a2	224	-0.276489	0.753627
952	56395	Tmem115	11070	0.0445982	0.999884
953	15587	Hyal2	8692	0.187435	0.990585
954	15586	Hyal1	3373	-0.916105	0.1946
955	80385	Tusc2	11334	0.835616	0.229227
956	56032	Nprl2	10641	0.0563133	0.999884
957	56289	Rassf1	11186	-0.0424402	0.970416
958	71889	Epn3	55040	-1.0174	0.269602
959	17254	Slc3a2	6520	-0.376189	0.52374
960	53319	Nxf1	10482	-0.549322	0.484397
961	56389	Stx5a	6811	-0.361386	0.7835
962	57916	Tnfrsf13b	23495	0.27812	0.895433
963	19130	Prox1	5629	1.77432	0.00593969
964	72503	2610507B11Rik	9703	0.41493	0.301439
965	98404	AI597479	79074	-0.263591	0.583371
966	67893	Tmem86a	144110	0.953431	0.626653
967	70110	Ifi35	3430	-0.199988	0.898328
968	66599	Rdm1	201299	1.11681	0.107041
969	18002	Nedd8	4738	0.468112	0.400207
970	53334	Gosr1	9527	-0.0484973	0.975408
971	68836	Mrpl52	122704	0.043406	0.954199
972	226976	Kansl3	55683	0.665972	0.0322637
973	14051	Eya4	2070	-0.152614	0.980603
974	13593	Ebf3	253738	-0.263983	0.993559
975	14084	Faf1	11124	-0.628124	0.526777
976	67493	Mettl16	79066	0.151026	0.999884
977	75761	Apol7a		-0.603115	0.303146
978	66268	Pigyl	84992	0.642322	0.3222
979	67039	Rbm25	58517	-1.12095	0.227215
980	19165	Psen2		0.328751	0.33125
981	235674	Acaa1b		1.31771	0.0136396
982	18799	Plcd1	5333	0.628522	0.0566336
983	76267	Fads1	3992	2.29722	0.00544309
984	56873	Lmbr1	64327	-1.12516	0.180156
985	27267	Cars	833	-0.85143	0.193293
986	22113	Phlda2	7262	-0.293587	0.981244
987	22413	Wnt2	7472	0.954528	0.00994466
988	105785	Kdelr3	11015	-0.968895	0.221633
989	56369	Apip	51074	1.06478	0.143237
990	27402	Pdhx	8050	0.775956	0.0934096
991	234729	Vac14	55697	-0.694208	0.28043
992	68279	Mcoln2	255231	0.399628	0.991003
993	20537	Slc5a1	6523	-0.504834	0.423554
994	67605	Akt1s1	84335	-0.220121	0.692768
995	21376	Tbrg1	84897	-0.116463	0.874519
996	11565	Adssl1	122622	0.770929	0.329827
997	72308	Brf1	2972	0.215	0.694316
998	18263	Odc1	4953	0.45536	0.0367854
999	66628	Thg1l	54974	0.746294	0.79574
1000	11492	Adam19		-0.0822038	0.953405
1001	230721	Pabpc4	8761	-0.879338	0.249598
1002	63872	Zfp296	162979	0.0509734	0.999884
1003	70616	Sugp1	57794	0.414438	0.785741
1004	71755	Dhdh		0.776466	0.0193578
1005	70300	Fuz	80199	-0.744957	0.691592
1006	18648	Pgam1		-0.138459	0.748465
1007	14020	Evi5	7813	-0.485112	0.303146
1008	213027	Evi5l	115704	0.232098	0.856851
1009	102209	Snapc2	6618	-1.09806	0.29236
1010	216963	Git1	28964	0.236055	0.820647
1011	56356	Gltp	51228	-0.414516	0.696008
1012	12175	Bnip2	663	0.472499	0.0350638
1013	12455	Ccnt1	904	-0.962549	0.274557
1014	224024	Scarf2	91179	-0.132177	0.999884
1015	52592	Brms1l	84312	-0.540758	0.826581
1016	94112	Med15	51586	-1.406	0.161684
1017	67422	Dhdds	79947	0.0896372	0.999884
1018	230806	Crybg2	55057	0.187283	0.999884
1019	67586	Ubxn11	91544	0.93003	0.0148268
1020	74094	Tjap1	93643	0.729095	0.197382
1021	13661	Ehf	26298	-1.38613	0.133407
1022	66480	Rpl15	6138	0.0906596	0.999884
1023	66074	Tmem167	153339	0.0492051	0.97297
1024	117167	Steap4	79689	0.661641	0.565273
1025	66308	Mplkip		-0.638371	0.632658
1026	16551	Kif11	3832	0.846295	0.277497
1027	68240	Rpa3	6119	-1.15514	0.234959
1028	74568	Mlkl	197259	-0.426192	0.620526
1029	320938	Tnpo3	23534	-0.56909	0.392718
1030	320244	Ttll5		-0.41161	0.689544
1031	69930	Zfp715		0.360339	0.339057
1032	20103	Rps5	6193	0.113578	0.857223
1033	330814	Adgrl1	22859	-1.59756	0.162891
1034	75723	Amotl1	154810	-0.011029	0.999884
1035	104156	Etv5	2119	1.11467	0.0164889
1036	70575	Gfod2	81577	-0.491613	0.853391
1037	102124	Enkd1	84080	-0.715956	0.496973
1038	11972	Atp6v0d1	9114	0.260285	0.991968
1039	19280	Ptprs	5802	0.201363	0.819895
1040	98396	Slc41a1	254428	-0.0880564	0.780786
1041	74562	Fer1l4		0.478094	0.951666
1042	270210	Zfp651	92999	0.530923	0.380134
1043	58202	Nelfb	25920	0.00702724	0.999884
1044	72392	Tmem175	84286	0.366299	0.33231
1045	27883	Tango2	128989	-0.197984	0.991003
1046	19378	Aldh1a2	8854	0.0250666	0.990531
1047	226646	Ndufs2	4720	0.351114	0.0460756
1048	381629	Atraid	51374	-0.791806	0.417844
1049	69719	Cad	790	-0.692534	0.355261
1050	70163	Lypd8		3.62801	0.00388199
1051	79566	Sh3bp5l	80851	-0.30072	0.812063
1052	67979	Atad1	84896	-0.128256	0.999884
1053	19211	Pten	5728	0.346078	0.0467281
1054	18611	Pea15a	8682	0.34324	0.651578
1055	53600	Timm23		0.649262	0.0374321
1056	69769	Tnfaip8l2	79626	0.788908	0.203369
1057	70047	Trnt1	51095	-0.670518	0.33174
1058	70274	Ly6g6e		0.960123	0.0365552
1059	110147	Ehmt2	10919	-0.127072	0.990393
1060	66126	Elof1	84337	0.0325692	0.999884
1061	216154	Med16	10025	-0.824284	0.246055
1062	20442	St3gal1	6482	1.55528	0.00740349
1063	216157	Tmem259	91304	-0.116575	0.956937
1064	77733	Rnf170		-0.0138172	0.96811
1065	76686	Clip3	25999	-1.36469	0.196258
1066	69189	Mcemp1	199675	1.26326	0.00651015
1067	27045	Nit1	4817	0.372445	0.0452989
1068	114604	Prdm15	63977	0.293174	0.753948
1069	70238	Rnf168	165918	0.52493	0.304421
1070	66061	Dynlt2b		0.928385	0.0126915
1071	56398	Chp1	11261	0.32754	0.0408257
1072	63873	Trpv4	59341	0.976397	0.18296
1073	100503085	Klhl3	26249	-0.53451	0.628709
1074	67510	Tvp23b		0.990059	0.00934133
1075	56354	Dnajc7	7266	-0.552832	0.429501
1076	12301	Cacybp	27101	-0.0214657	0.999884
1077	76779	Cluap1		0.169491	0.959864
1078	69747	Zswim7	125150	1.37197	0.323751
1079	17991	Ndufa2	4695	0.18058	0.970416
1080	66449	Pam16		0.156738	0.892462
1081	83396	Glis2	84662	1.22814	0.281195
1082	12864	Cox6c	1345	0.774603	0.0136632
1083	83675	Bicc1	80114	0.243381	0.991003
1084	268470	Ube2z	65264	-0.141253	0.681281
1085	72477	Tmem87b	84910	-1.05072	0.225816
1086	17222	Anapc1	64682	-0.694097	0.544901
1087	17289	Mertk	10461	1.09049	0.00576956
1088	22088	Tsg101	7251	-0.521651	0.446946
1089	246694	Hps5	11234	0.866886	0.014966
1090	26407	Map3k4	4216	0.470767	0.432363
1091	68718	Rnf166	115992	0.759937	0.0172765
1092	105522	Ankrd28	23243	-0.238572	0.601109
1093	66384	Srp19	6728	-0.0844747	0.983922
1094	268752	Wdfy2	115825	0.119776	0.991003
1095	78287	Rbsn	64145	0.745805	0.0207902
1096	64658	Mrps25	64432	-0.00253154	0.999884
1097	27369	Dguok	1716	0.652394	0.801838
1098	100072	Camta1	23261	1.04086	0.121988
1099	12977	Csf1	1435	0.703622	0.327169
1100	229707	Strip1	85369	-0.223871	0.61797
1101	67863	Slc25a11	8402	0.399526	0.0355049
1102	66531	Cmc2		-0.618674	0.558162
1103	231600	Chfr	55743	-0.84436	0.401176
1104	13522	Adam28	10863	0.847263	0.195647
1105	21766	Tex261	113419	-0.388641	0.676736
1106	67544	Fam120b	84498	-0.293564	0.761397
1107	21374	Tbp	6908	-0.347102	0.682315
1108	19170	Psmb1	5689	0.152173	0.521031
1109	18567	Pdcd2	5134	-0.0855604	0.999884
1110	13388	Dll1	28514	0.338062	0.496412
1111	78688	Nol3	8996	1.33297	0.0132223
1112	234686	Fhod1	29109	-0.19211	0.898668
1113	277973	Slc9a5	6553	-0.291776	0.641193
1114	234683	Elmo3	79767	-0.121376	0.92082
1115	20855	Stc1	6781		0.408779
1116	17686	Msh3	4437	-0.307507	0.765038
1117	66320	Tmem208	29100	-0.304825	0.594801
1118	20932	Surf4	6836	0.210374	0.473846
1119	20931	Surf2	6835	-0.684818	0.565137
1120	27362	Dnajb9	4189	1.24703	0.00646801
1121	234344	Naf1		0.837666	0.18935
1122	22612	Yes1	7525	0.337962	0.695806
1123	19046	Ppp1cb	5500	-0.728188	0.266851
1124	70231	Gorasp2	26003	-0.577825	0.34451
1125	66637	Tsen15	116461	0.617293	0.0245378
1126	76740	Efr3a	23167	-0.23717	0.662851
1127	59005	Trappc2l	51693	-0.04829	0.999884
1128	257633	Acsf3	197322	0.186092	0.999884
1129	13680	Ddx19a	55308	0.368531	0.791794
1130	50917	Galns	2588	0.158291	0.48431
1131	14461	Gata2	2624	1.47827	0.0244017
1132	12496	Entpd2	954	0.895041	0.229175
1133	227624	Rabl6	55684	-0.569347	0.599963
1134	59022	Edf1	8721	0.353965	0.722437
1135	18146	Npdc1	56654	-0.565907	0.285602
1136	30839	Fbxw5	54461	0.189722	0.485577
1137	50799	Slc25a13	10165	1.00073	0.143237
1138	22196	Ube2i	7329	-1.34379	0.0644087
1139	68327	Tsr3	115939	1.06876	0.00984814
1140	74154	Unkl	64718	1.05912	0.316068
1141	233328	Lrrk1	79705	-0.899865	0.281195
1142	56847	Aldh1a3	220	0.253781	0.999884
1143	109711	Actn1	87	0.140243	0.999884
1144	64383	Sirt2		0.401531	0.0282131
1145	15388	Hnrnpl		-0.468488	0.48698
1146	70769	Nolc1	9221	-0.160588	0.633563
1147	213819	Casd1	64921	0.679968	0.0185489
1148	215748	Cnksr3		0.398275	0.0434129
1149	53332	Mtmr1		-0.456592	0.59186
1150	15354	Hmgb3		-0.483042	0.529534
1151	17756	Map2	4133	-0.28224	0.991003
1152	74519	Cyp2j9		0.620149	0.0513046
1153	11303	Abca1	19	0.133066	0.928102
1154	66536	Nipsnap3b		0.38388	0.253376
1155	66192	Lage3	8270	-0.395761	0.625567
1156	27643	Ubl4a	8266	-0.649214	0.462892
1157	14567	Gdi1	2664	-0.407184	0.417161
1158	70097	Sash1	23328	-0.370141	0.593823
1159	17873	Gadd45b	4616	1.26264	0.273521
1160	30925	Slamf6	114836	-0.197514	0.950581
1161	27218	Slamf1	6504	-0.0387666	0.991003
1162	66220	Zdhhc12	84885	0.274	0.928847
1163	13804	Endog	2021	0.0323819	0.999884
1164	13058	Cybb	1536	1.46194	0.020255
1165	57437	Golga7	51125	0.783638	0.0296515
1166	22439	Xk	7504	0.871189	0.284802
1167	76477	Pcolce2	26577	0.530956	0.903719
1168	12506	Cd48	962	0.678984	0.0430427
1169	270166	Clpx	10845	-0.154676	0.697609
1170	67976	Trabd	80305	-0.739032	0.243073
1171	69440	Dennd6b	414918	0.571248	0.855129
1172	12522	Cd83	9308	1.67861	0.00544309
1173	14939	Gzmb			0.991003
1174	12915	Atf6b	1388	0.489772	0.324423
1175	18132	Notch4		0.0171767	0.999884
1176	54397	Ppt2		-0.0993717	0.999884
1177	260297	Prrt1	80863	0.658271	0.317386
1178	54197	Rnf5	6048	-0.294599	0.655325
1179	381356	Cacfd1	11094	-0.658171	0.336735
1180	15273	Hivep2	3097	0.764953	0.0434079
1181	11863	Arnt	405	0.317172	0.0524519
1182	16398	Itga2	3673	0.406533	0.0253457
1183	17434	Mocs2	4338	0.787625	0.00994466
1184	66176	Nat9	26151	1.04032	0.257306
1185	16956	Lpl		0.536994	0.970416
1186	11974	Atp6v0e	8992	-0.0182853	0.999884
1187	57908	Zfp318	24149	-1.14237	0.156006
1188	14462	Gata3	2625	-0.17959	0.889586
1189	16776	Lama5	3911	-0.0665175	0.999884
1190	70358	Steap1		-1.67512	0.119747
1191	74051	Steap2	261729	-1.14807	0.177572
1192	15481	Hspa8	3312	0.276586	0.0684543
1193	321007	Serac1	84947	-0.807065	0.343983
1194	72621	Pdzd11	51248	-0.611778	0.457451
1195	19166	Psma2	5683	0.541101	0.0262319
1196	75398	Mrpl32	64983	-0.02469	0.999884
1197	84505	Setdb1	9869	0.0182526	0.993969
1198	71790	Anxa9	8416		0.991003
1199	229589	Prune1	58497	0.525185	0.607541
1200	76893	Cers2	29956	0.104627	0.152972
1201	12343	Capza2	830	0.321461	0.316515
1202	67220	Plekho1	51177	-0.881279	0.230115
1203	22365	Vps45	11311	-0.468578	0.529507
1204	70767	Prpf3	9129	-0.294165	0.620659
1205	66471	Anp32e	81611	0.210334	0.996669
1206	226548	Aph1a	51107	0.176841	0.17215
1207	68652	Tab2	23118	-0.196988	0.691592
1208	67418	Ppil4	85313	-0.526343	0.593234
1209	12793	Cnih1	10175	-0.290866	0.607643
1210	13860	Eps8	2059	-0.0178174	0.999884
1211	20933	Med22	6837	-0.798071	0.309265
1212	20930	Surf1	6834	0.697255	0.452216
1213	66999	Med28	80306	0.186369	0.0880744
1214	110391	Qdpr	5860	0.294365	0.493844
1215	18412	Sqstm1	8878	0.465048	0.263172
1216	18024	Nfe2l2	4780	-0.299565	0.742698
1217	20183	Rxrg	6258	-0.976461	0.260121
1218	20181	Rxra	6256	0.193717	0.898472
1219	229595	Adamtsl4	54507	-1.01593	0.0373195
1220	80891	Fcrls	83417	2.32383	0.00437963
1221	11801	Cd5l	922	1.59272	0.0948846
1222	67763	Prpsap1	5635	-0.252127	0.977518
1223	54392	Ncapg	64151	-0.459294	0.45862
1224	209707	Lcorl	254251	2.7025	0.0194216
1225	16993	Lta4h	4048	-0.707997	0.363078
1226	56431	Dstn	11034	-0.311627	0.769501
1227	26914	Macroh2a1	9555	-0.593657	0.31112
1228	114674	Gtf2ird2		-0.242897	0.999884
1229	69168	Bola1	51027	0.322292	0.720353
1230	80909	Castor2	729438	0.416074	0.824775
1231	14129	Fcgr1		1.99193	0.00620671
1232	17969	Ncf1	653361	1.00968	0.0165694
1233	11566	Adss	159	-0.0573834	0.801633
1234	12289	Cacna1d	776	0.469252	0.703476
1235	218865	Chdh	55349	-0.100021	0.87239
1236	56249	Actr8	93973	0.016903	0.999884
1237	76612	Lrrc27	80313	-0.705758	0.23751
1238	14272	Fnta	2339	0.629618	0.0188125
1239	72198	Mtrex	23517	0.0305322	0.940924
1240	16803	Lbp	3929	0.591988	0.026557
1241	12614	Celsr1	9620	-0.764784	0.296333
1242	14247	Fli1	2313	0.582641	0.0244302
1243	243362	Stard13	90627	0.551613	0.0259497
1244	215193	Utp25	27042	1.11723	0.017875
1245	15483	Hsd11b1	3290	1.26634	0.137203
1246	14991	H2-M3		-0.1496	0.996912
1247	74365	Lonrf3	79836	-0.0522617	0.885293
1248	67126	Atp5e	514	0.415914	0.290976
1249	57314	Nelfcd	51497	-0.441053	0.558162
1250	64138	Ctsz	1522	0.484521	0.459522
1251	66390	Prelid3b	51012	-0.755493	0.410147
1252	214791	Sertad4	56256	0.085075	0.692939
1253	22209	Ube2a	7319	-0.606102	0.672442
1254	11740	Slc25a5	292	0.182954	0.732755
1255	66496	Ppdpf	79144	0.363921	0.380142
1256	102866	Pls3	5358	0.329358	0.057335
1257	77015	Mpped2	744	-1.22876	0.185179
1258	67050	Nkap	79576	-0.307401	0.478674
1259	54405	Ndufa1	4694	0.950477	0.0108951
1260	22431	Wt1	7490	2.36446	0.00407047
1261	13557	E2f3	1871	0.213247	0.673373
1262	12946	Cr1l	1378	0.262784	0.113676
1263	67533	Ppfibp1	8496	-0.0979724	0.999884
1264	17221	Cd46	4179	0.434722	0.980755
1265	12490	Cd34	947	0.496712	0.638428
1266	67759	Plgrkt	55848	0.517263	0.028674
1267	60533	Cd274	29126	-0.487627	0.811663
1268	66596	Gtf3a	2971	-0.599036	0.42153
1269	76366	Mtif3	219402	-0.164858	0.999884
1270	140887	Lnx2	222484	1.20228	0.0111522
1271	226419	Dyrk3	8444	-0.476744	0.639934
1272	17164	Mapkapk2	9261	0.200465	0.0790952
1273	16784	Lamp2		0.244484	0.0358014
1274	54138	Atxn10	25814	-0.120744	0.659399
1275	239554	Foxred2	80020	0.357179	0.296391
1276	55944	Eif3d	8664	-0.0745884	0.951898
1277	15081	H3f3b	440093	-0.31486	0.442569
1278	18141	Nup50		-0.365637	0.483031
1279	67042	Ift27	11020	-0.0223202	0.998155
1280	23970	Pacsin2	11252	0.757465	0.0119385
1281	12763	Cmah		0.871517	0.0114328
1282	223723	Ttll12	23170	-1.02712	0.27649
1283	12124	Bik	638	-0.87061	0.557039
1284	268741	Tox4	9878	0.330418	0.380738
1285	68735	Mrps18c	51023	0.37518	0.36523
1286	240725	Sulf1	23213	0.346201	0.742282
1287	67996	Srsf6	6431	0.276797	0.558162
1288	18803	Plcg1	5335	-0.386005	0.620936
1289	70382	Kctd2	23510	0.29407	0.128185
1290	71753	Tmprss6	164656	0.221503	0.831837
1291	69259	Kctd5	54442	-0.930401	0.240026
1292	68145	Etaa1	54465	0.141905	0.601926
1293	20568	Slpi	6590	2.78107	0.00565666
1294	20971	Sdc4	6385	-0.964531	0.265111
1295	16164	Il13ra1	3597	-0.0791428	0.999884
1296	17966	Nbr1	4077	0.332696	0.357925
1297	19157	Cyth1	9267	-1.88658	0.0825296
1298	74194	Rnd3	390	1.34671	0.149418
1299	68106	Nt5c3b	115024	0.362235	0.454687
1300	52469	Coa3	28958	-0.0907596	0.999884
1301	57911	Gsdma		-1.97782	0.0928561
1302	23989	Med24	9862	-1.56947	0.0994096
1303	22123	Psmd3	5709	-0.15591	0.742282
1304	50912	Exosc10	5394	0.267027	0.905308
1305	67201	Glod4	51031	-0.33934	0.614032
1306	68299	Vps53	55275	0.0398424	0.999884
1307	216965	Taok1	57551	-0.63362	0.251176
1308	76233	Dnttip1	116092	0.0868578	0.999884
1309	21925	Tnnc2	7125	2.74101	0.0441261
1310	170789	Acot8	10005	1.06115	0.652602
1311	52685	Cd300lg	146894		0.991003
1312	18099	Nlk	51701	0.188487	0.904139
1313	22032	Traf4	9618	-0.804892	0.303146
1314	11676	Aldoc	230	0.116785	0.954797
1315	217154	Stac2	342667	-0.503875	0.150991
1316	19921	Rpl19	6143	-0.0238008	0.999884
1317	140859	Nek8	284086	-1.452	0.116936
1318	72324	Plxdc1	57125	0.833189	0.0170672
1319	75869	Arl5b	221079	0.499064	0.743168
1320	22680	Zfp207	7756	0.171359	0.955041
1321	69077	Psmd11	5717	-0.216458	0.80932
1322	56745	C1qtnf1	114897	0.897793	0.254963
1323	21858	Timp2	7077	0.000443922	0.999888
1324	76014	Zc3h18	124245	-1.45602	0.167478
1325	21974	Top2b	7155	0.47748	0.0377538
1326	16010	Igfbp4	3487	1.68837	0.109376
1327	23834	Cdc6	990	0.428546	0.936252
1328	52615	Suz12	23512	-1.0974	0.222348
1329	237877	Atad5	79915	-0.440724	0.252531
1330	54394	Crlf3	51379	0.596074	0.00724206
1331	217169	Tns4	84951	1.74697	0.00646145
1332	21927	Tnfaip1	7126	-0.971817	0.149699
1333	109934	Abr	29	0.265932	0.97147
1334	268451	Rab11fip4	84440	-1.16263	0.133897
1335	21939	Cd40	958	2.51321	0.00388199
1336	228875	Slc35c2	51006	-1.53356	0.196325
1337	228876	Zfp334	55713	1.55512	0.00773334
1338	140579	Elmo2	63916	0.616495	0.185121
1339	78889	Wsb1	26118	-0.0996816	0.999884
1340	76080	Ttpal	79183	-0.465234	0.687732
1341	59040	Rhot1	55288	0.175983	0.999884
1342	11486	Ada	100	0.411948	0.760916
1343	26943	Serinc3	10955	0.390323	0.0331091
1344	74451	Pgs1	9489	-0.71467	0.483511
1345	11799	Birc5	332	-0.0739213	0.999884
1346	71562	Afmid	125061	-1.1042	0.33125
1347	78928	Pigt	51604	0.92404	0.0114328
1348	67701	Wfdc2	10406	-0.113456	0.989569
1349	52840	Dbndd2	55861	0.727761	0.0161755
1350	17395	Mmp9	4318	2.82119	0.00356218
1351	80860	Ghdc	84514	-0.378721	0.780016
1352	18830	Pltp	5360	1.45827	0.0678152
1353	20499	Slc12a7	10723	0.121347	0.886498
1354	19025	Ctsa	5476	-0.634322	0.621517
1355	71971	Zswim1	90204	-1.12404	0.253359
1356	20498	Slc12a4	6560	0.321974	0.951993
1357	17913	Myo1c	4641	-0.00758175	0.999884
1358	12928	Crk	1398	-0.728707	0.334267
1359	12867	Cox7c	1350	0.434005	0.0261493
1360	18738	Pitpna	5306	-0.0613702	0.959173
1361	21428	Mlx	6945	1.52137	0.0237239
1362	67998	Retreg3	162427	-0.40856	0.531395
1363	59091	Jph2	57158	1.04639	0.00975212
1364	80861	Dhx58	79132	-1.31344	0.284486
1365	271457	Rab5a	5868	0.202162	0.991003
1366	71966	Nkiras2	28511	0.225038	0.879848
1367	26931	Ppp2r5c	5527	0.121134	0.247047
1368	245866	Ift52	51098	-0.764331	0.338862
1369	17865	Mybl2	4605	-1.59474	0.153084
1370	14049	Eya2	2139	0.669596	0.234967
1371	56336	B4galt5	9334	1.74762	0.00533103
1372	19223	Ptgis	5740	0.578092	0.635803
1373	320405	Cadps2	93664	0.0503244	0.998469
1374	228889	Ddx27	55661	-0.787541	0.230847
1375	19159	Cyth3	9265	-0.270992	0.96811
1376	72318	Cyth4	27128	2.62508	0.00388199
1377	170758	Rac3	5881	-0.171946	0.943581
1378	74778	Rrp7a	27341	-0.489989	0.417549
1379	109754	Cyb5r3	1727	0.22582	0.411469
1380	70422	Ints2	57508	-0.16593	0.999884
1381	76199	Med13l	23389	-0.670733	0.352498
1382	68024	H2bc4		-0.136647	0.999884
1383	17135	Mafk	7975	-0.73055	0.43816
1384	19014	Med1	5469	-0.39644	0.655892
1385	13867	Erbb3		-0.221985	0.628161
1386	59045	Stard3	10948	0.374749	0.651116
1387	22780	Ikzf3	22806	0.125142	0.935477
1388	17305	Mfng	4242	1.62418	0.0073325
1389	75909	Vmp1	81671	-0.865914	0.26686
1390	56207	Uchl5	51377	0.597138	0.410147
1391	69367	Glrx2		-0.680013	0.333745
1392	20822	Ro60	6738	-0.11623	0.897851
1393	58231	Stk4	6789	0.0179758	0.999884
1394	192201	Wfdc15b		1.22161	0.0213979
1395	18858	Pmp22	5376	1.37065	0.107041
1396	14566	Gdf9	2661	1.03878	0.136486
1397	67966	Zcchc10	54819	0.198883	0.871704
1398	19175	Psmb6	5694	-0.181658	0.954797
1399	216873	Spag7	9552	-0.649158	0.205078
1400	67145	Tomm34	10953	-0.159772	0.926678
1401	54401	Ywhab	7529	0.270148	0.355758
1402	16706	Ksr1	8844	0.382733	0.662851
1403	14778	Gpx3	2878	0.47391	0.896379
1404	11749	Anxa6	309	-0.757699	0.192966
1405	52712	Zkscan6	7566	-0.500364	0.411469
1406	16647	Kpna2		0.27583	0.859324
1407	66313	Smurf2	64750	-0.418745	0.461447
1408	320162	Cep95	90799	-1.05101	0.19212
1409	22344	Vezf1	7716	-0.458807	0.558306
1410	70393	Cuedc1	404093	-0.359694	0.548653
1411	110809	Srsf1	6426	0.0273516	0.999884
1412	66610	Abi3	51225	0.238919	0.665577
1413	71774	Shroom1	134549	-1.16316	0.239753
1414	16568	Kif3a	11127	-1.38785	0.149699
1415	20362	Septin8	23176	0.114071	0.999884
1416	170749	Mtmr4	9110	-0.104218	0.926939
1417	217038	Mrm1	79922	-0.789195	0.290715
1418	76719	Kansl1	284058	-0.428817	0.674125
1419	66771	Gid4	79018	-0.440475	0.926906
1420	17912	Myo1b	4430	-0.102555	0.93165
1421	67487	Dhx40	79665	0.429277	0.0352763
1422	77864	Ypel2	388403	0.446223	0.0724086
1423	11640	Akap1	8165	0.0550343	0.999884
1424	68979	Nol11	25926	-0.274835	0.970416
1425	116891	Derl2	51009	-0.508106	0.602741
1426	12261	C1qbp	708	0.0495642	0.999884
1427	69723	Rpain	84268	1.21472	0.380139
1428	114644	Slc13a3	64849	1.48507	0.00410077
1429	16499	Kcnab3	9196	-0.947556	0.38217
1430	216848	Chd3	1107	-1.24336	0.161684
1431	216850	Kdm6b	23135	-1.65374	0.0521552
1432	66884	Appbp2	10513	0.223551	0.973769
1433	11541	Adora2b	136	1.99328	0.00740649
1434	20185	Ncor1	9611	-0.78906	0.217511
1435	22368	Trpv2	51393	2.17842	0.00678073
1436	73139	Cenpv	201161	0.206736	0.999884
1437	22658	Pcgf2	7703	-0.439395	0.607451
1438	67480	Cwc25	54883	-0.38264	0.78646
1439	108083	Pip4k2b	8396	0.447512	0.2416
1440	68729	Trim37	4591	0.592441	0.0245923
1441	67181	Ctdnep1	23399	-0.468964	0.590891
1442	54351	Elp5	23587	1.31939	0.0698304
1443	20528	Slc2a4	6517	0.314647	0.15905
1444	56486	Gabarap	11337	-0.0399374	0.983797
1445	53624	Cldn7		-1.69839	0.138237
1446	70419	2810408A11Rik		-0.742526	0.0188082
1447	78246	Phf23	79142	-0.175707	0.809527
1448	11370	Acadvl	37	0.824635	0.0164889
1449	27041	G3bp1	10146	-0.116244	0.999884
1450	11927	Atox1	475	0.660247	0.0173167
1451	20692	Sparc	6678	-0.432447	0.695729
1452	237781	Mief2	125170	-0.451141	0.920138
1453	21386	Tbx3	6926	-0.517258	0.618572
1454	17393	Mmp7	4316	1.08131	0.142568
1455	56405	Dusp14	11072	-0.123323	0.899677
1456	217031	Tada2a	6871	-0.58165	0.52485
1457	22778	Ikzf1	10320	1.05213	0.0170054
1458	103711	Pnpo	55163	-0.45898	0.416632
1459	16834	Cog1	9382	0.532523	0.328144
1460	12412	Cbx1	10951	0.31122	0.755268
1461	80280	Cdk5rap3	80279	-0.29575	0.540764
1462	56358	Copz2	51226	-0.347821	0.771387
1463	68066	Slc25a39	51629	-1.0736	0.270812
1464	78912	Sp2	6668	-1.14885	0.326598
1465	56321	Aatf	26574	-1.13457	0.198571
1466	13424	Dync1h1	1778	-0.329719	0.743814
1467	103737	Pex12	5193	0.122659	0.89849
1468	83431	Ndel1	81565	-0.254044	0.847858
1469	71998	Slc25a35	399512	-0.636214	0.32523
1470	75580	Zbtb4	57659	-0.430768	0.434714
1471	24070	Mpdu1	9526	0.115624	0.999884
1472	23879	Fxr2	9513	0.514883	0.377054
1473	228033	Atp5g3	518	0.681516	0.0185489
1474	12514	Cd68		1.10491	0.00984132
1475	14081	Acsl1	2180	0.00204888	0.999888
1476	217265	Abca5	23461	0.0579113	0.927021
1477	319822	Smyd4	114826	-0.612312	0.573142
1478	16985	Lsp1	4046	0.65608	0.481427
1479	319740	Zfyve27	118813	-0.661264	0.184244
1480	69534	Avpi1	60370	-0.136506	0.964155
1481	17880	Myh11	4629	1.74055	0.0115117
1482	19364	Rad51d	5892	0.217317	0.484871
1483	217012	Unc45b	146862	0.932249	0.0191953
1484	211347	Pank3	79646	0.116755	0.999884
1485	104458	Rars	5917	-0.132968	0.834029
1486	211652	Wwc1	23286	-1.12703	0.184244
1487	68572	Mrpl58	3396	0.126498	0.999884
1488	14149	Fdxr		-1.18122	0.230036
1489	67036	Mrpl45	84311	-0.514649	0.403692
1490	16362	Irf1	3659	0.526459	0.253376
1491	20520	Slc22a5		0.357249	0.76849
1492	18452	P4ha2	8974	0.191069	0.355675
1493	109689	Arrb1	408	0.648038	0.196456
1494	66102	Cxcl16	58191	-0.0301253	0.999884
1495	75273	Pelp1	27043	-0.635333	0.562607
1496	66172	Med11	400569	-0.636022	0.765785
1497	20305	Ccl6		2.01495	0.00405933
1498	20303	Ccl4		0.176605	0.826581
1499	24083	Natd1	256302	-0.1994	0.831837
1500	26397	Map2k3	5606	0.0399976	0.999884
1501	22629	Ywhah	7533	0.157266	0.999884
1502	53890	Sart3	9733	-0.681393	0.291672
1503	242705	E2f2	1870	0.0686995	0.999884
1504	244141	Nars2	79731	0.342731	0.605325
1505	58246	Slc35b4	84912	0.826233	0.193293
1506	67789	Dalrd3	55152	-0.862231	0.257155
1507	66437	Fis1	51024	-0.173978	0.986746
1508	18822	Plod1	5351	0.610543	0.0237811
1509	19340	Rab3d	9545	-0.446637	0.425098
1510	69572	Mfsd3	113655	-0.497893	0.535037
1511	68267	Slc25a22	79751	0.0210505	0.999884
1512	54411	Atp6ap1	537	0.355828	0.738181
1513	69537	Dnase1l1	1774	0.664001	0.37342
1514	11670	Aldh3a1	218	0.61402	0.484218
1515	20308	Ccl9		2.88695	0.00356218
1516	69938	Scrn1	9805	0.485973	0.674531
1517	79555	BC005537	81688	-0.236375	0.76163
1518	71780	Isyna1	51477	1.00801	0.0942595
1519	70791	Hars2	23438	0.630501	0.277045
1520	69094	Tmem160	54958	0.322448	0.607046
1521	19345	Rab5c	5878	0.45861	0.595846
1522	17448	Mdh2	4191	-0.250498	0.687571
1523	14950	H13	81502	0.179026	0.999884
1524	74315	Rnf145	153830	-0.141334	0.999884
1525	11973	Atp6v1e1	529	0.189734	0.0571466
1526	238323	Rps6kl1	83694	0.0867863	0.999884
1527	232807	Ppp1r12c	54776	0.353913	0.429501
1528	11622	Ahr		0.324264	0.719837
1529	270058	Map1s	55201	0.334375	0.999884
1530	13479	Dpep1	1800	-0.21972	0.999884
1531	68366	Tmem129	92305	0.316153	0.61446
1532	67842	Nop9	161424	-0.0215447	0.999884
1533	11975	Atp6v0a1	535	-0.447786	0.847858
1534	19183	Psmc3ip	29893	-0.00999409	0.999884
1535	14786	Grb7	2886	0.869948	0.266851
1536	71893	Noxo1	124056	-0.980178	0.154278
1537	11754	Aoc3	8639	0.874955	0.457168
1538	78266	Zfp687	57592	-0.246555	0.995716
1539	71584	Gdpd2	54857	0.109261	0.959365
1540	101966	D8Ertd738e	28974	0.100638	0.999884
1541	103655	Sec14l4	284904	-1.52799	0.102261
1542	12315	Calm3	808	0.0308314	0.930839
1543	26572	Cops3	8533	0.409615	0.395071
1544	14232	Fkbp8	23770	-0.309541	0.562607
1545	53817	Ddx39b	7919	0.0781619	0.929727
1546	67903	Gipc1	10755	-0.110601	0.963066
1547	68385	Tlcd1	116238	0.0947713	0.890142
1548	70310	Plscr3	57048	-0.62674	0.293243
1549	52666	Arhgef25		-0.139926	0.999884
1550	67439	Xab2	56949	0.266297	0.749688
1551	12539	Cdc37	11140	0.0124115	0.999884
1552	19341	Rab4a	5867	-0.180316	0.848915
1553	106628	Trip10	9322	0.533097	0.639587
1554	26893	Cops6	10980	-0.507702	0.372008
1555	22187	Ubb	7314	0.187066	0.42857
1556	11781	Ap4m1	9179	0.10134	0.579894
1557	27357	Gyg	2992	0.943733	0.572932
1558	52377	Rcn3		0.754354	0.220077
1559	102857	Slc6a8		-0.528547	0.616028
1560	13496	Arid3a	1820	-0.0676088	0.999884
1561	66530	Ubxn6	80700	-0.35366	0.710538
1562	28106	Mydgf	56005	0.281559	0.0419711
1563	13056	Cyb561	1534	-0.0200609	0.999884
1564	20358	Sema6a	57556	0.207656	0.91879
1565	72654	Ccdc12	151903	0.976934	0.203369
1566	66117	Fmc1	154791	1.06047	0.00544309
1567	23797	Akt3	10000	1.65465	0.0188125
1568	67707	Mrpl24	79590	-0.131673	0.898472
1569	74412	Gle1	2733	1.04126	0.00932019
1570	67217	L3hypdh	112849	-0.207582	0.999884
1571	17101	Lyst	1130	1.44538	0.00842977
1572	270066	Slc35e1	79939	-0.185923	0.775672
1573	353499	Tmc4	147798	-0.427082	0.692768
1574	233066	Syne4	163183	-0.714555	0.401781
1575	69920	Polr2i	5438	-0.310092	0.593234
1576	16661	Krt10	3858	0.665487	0.48431
1577	66084	Rmnd1	55005	-0.448277	0.439984
1578	13982	Esr1	2099	1.28063	0.00773334
1579	67141	Fbxo5	26271	-1.25591	0.150621
1580	108853	Mtrf1l	54516	-0.494385	0.78646
1581	15182	Hdac2	3066	-0.0950882	0.969582
1582	14302	Frk	2444	0.35723	0.0531197
1583	66521	Rwdd1	51389	-0.164858	0.93165
1584	78808	Stxbp5	134957	0.843226	0.453187
1585	66847	Hint3	135114	0.491096	0.317056
1586	73681	Trmt11	60487	0.701059	0.309542
1587	23924	Katna1	11104	0.240121	0.702503
1588	18537	Pcmt1	5110	0.425691	0.0862446
1589	237253	Lrp11	84918	0.892017	0.0481185
1590	67851	Mtres1	51250	0.17237	0.245651
1591	140740	Sec63	11231	-0.215503	0.579458
1592	54198	Snx3	8724	0.135661	0.501535
1593	66253	Aig1	51390	0.00392515	0.999884
1594	66757	Adat2	134637	-0.580183	0.776444
1595	56535	Pex3	8504	-0.636461	0.371569
1596	66848	Fuca2	2519	0.294773	0.757255
1597	103268	Cep57l1	285753	1.03821	0.0203073
1598	353258	Ltv1		-0.2671	0.601275
1599	22634	Plagl1	5325	0.570734	0.168542
1600	53599	Cd164	8763	-0.400799	0.329512
1601	22288	Utrn	7402	0.0644574	0.999884
1602	20598	Smpd2	6610	0.0887376	0.988892
1603	171580	Mical1	64780	0.887581	0.180156
1604	268294	Zbtb24	9841	0.389005	0.394491
1605	67844	Rab32		1.01445	0.0122967
1606	67371	Gtf3c6	112495	-0.440425	0.607046
1607	72472	Slc16a10	117247	-0.0434372	0.996461
1608	19714	Rev3l	5980	-1.23203	0.170497
1609	103213	Traf3ip2	10758	-1.0397	0.181123
1610	14360	Fyn	2534	-0.269041	0.999884
1611	16775	Lama4	3910	0.0108973	0.999884
1612	19072	Prep	5550	0.575758	0.262453
1613	21929	Tnfaip3	7128	0.556401	0.494024
1614	64058	Perp	64065	-0.33794	0.593025
1615	215821	Arfgef3	57221	-0.881814	0.472073
1616	56016	Hebp2	23593	-0.781983	0.295722
1617	19707	Reps1	85021	-0.154027	0.999884
1618	66403	Asf1a	25842	0.201472	0.0928561
1619	94221	Gopc		0.0947245	0.878976
1620	76563	Qrsl1	55278	-0.0653871	0.999884
1621	170728	Rtn4ip1	84816	-0.163797	0.861152
1622	11630	Crybg1	202	-0.54683	0.397339
1623	66201	Vta1	51534	0.269938	0.978562
1624	57319	Smpdl3a	10924	0.716418	0.0408958
1625	28193	Reep3	221035	-0.638646	0.411469
1626	18768	Pkib	5570	-0.416249	0.448519
1627	56442	Serinc1	57515	0.0245441	0.999884
1628	15500	Hsf2	3298	0.622352	0.359021
1629	72780	Rspo3	84870	0.261704	0.742693
1630	19272	Ptprk	5796	-0.327861	0.521237
1631	66686	Dcbld1	285761	1.07618	0.00934133
1632	52713	Ccdc59	29080	-0.302737	0.758226
1633	16773	Lama2	3908	0.79623	0.249598
1634	17931	Ppp1r12a	4659	-0.172655	0.999884
1635	18451	P4ha1	5033	0.451962	0.26902
1636	103080	Septin10	151011	-1.02148	0.220119
1637	110829	Lims1		0.369237	0.425467
1638	52696	Zwint	11130	0.472758	0.292732
1639	216080	Ube2d1	7321	-0.457218	0.863687
1640	13179	Dcn	1634	0.864943	0.453162
1641	69563	Mrln	100507027	0.401535	0.381095
1642	13516	Epyc	1833	1.12292	0.0107367
1643	12534	Cdk1		-0.837779	0.308308
1644	67972	Atp2b1	490	-0.134987	0.710547
1645	69288	Rhobtb1		0.767414	0.211783
1646	71371	Arid5b	84159	-0.130792	0.999884
1647	67019	Actr6		-0.608869	0.53653
1648	75089	Uhrf1bp1l		0.230231	0.702503
1649	382406	Poc1b	282809	-0.599035	0.352482
1650	67603	Dusp6	1848	0.843834	0.0824836
1651	21917	Tmpo		0.0883913	0.905694
1652	17311	Kitl	4254	0.343944	0.326892
1653	19164	Psen1	5663	-0.20888	0.991003
1654	20393	Sgk1	6446	-0.529702	0.565683
1655	216274	Cep290	80184	-0.0549807	0.951061
1656	67454	Ikbip		0.288215	0.935973
1657	56422	Hbs1l	10767	-0.432411	0.460046
1658	13822	Epb41l2	2037	0.998944	0.178627
1659	11783	Apaf1		1.44805	0.00797411
1660	17863	Myb		0.0439479	0.978562
1661	70208	Med23	9439	0.99602	0.00837346
1662	52906	Ahi1		-0.465881	0.78259
1663	11846	Arg1	383	-2.4018	0.0426166
1664	17997	Nedd1		0.570312	0.788724
1665	209558	Enpp3	5169	-1.44145	0.172156
1666	17761	Map7		-0.828357	0.443195
1667	14219	Ccn2	1490	1.18414	0.159743
1668	53331	Stx7	8417	0.613607	0.0262319
1669	59012	Moxd1	26002	0.848592	0.0563401
1670	18634	Pex7	5191	0.389791	0.383699
1671	15979	Ifngr1	3459	0.542417	0.599963
1672	26464	Vnn3	55350	-0.162871	0.999884
1673	237459	Cdk17	5128	1.07519	0.196882
1674	69878	Snrpf		0.0201264	0.999884
1675	57764	Ntn4	59277	-1.06309	0.263023
1676	13998	Fgd6	55785	0.139146	0.999884
1677	66414	Ndufa12	55967	0.151854	0.805648
1678	319880	Tmcc3	57458	-1.15765	0.200927
1679	77048	Cep83	51134	-0.363598	0.780628
1680	216233	Socs2	8835	-0.0852525	0.997787
1681	71207	Nudt4		0.212964	0.610302
1682	77976	Nuak1	9891	-1.01349	0.483511
1683	216198	Tcp11l2	255394	0.754462	0.262558
1684	12952	Cry1	1407	0.348912	0.851065
1685	74007	Btbd11	121551	-0.0988996	0.901748
1686	21859	Timp3	7078	1.24497	0.157709
1687	22027	Hsp90b1	7184	-0.379831	0.640213
1688	16000	Igf1	3479	0.545494	0.931133
1689	67282	Washc3	51019	0.903858	0.0127305
1690	71712	Dram1	55332	1.72944	0.009332
1691	216225	Slc5a8	160728	-3.70675	0.0239066
1692	93759	Sirt1	23411	0.629258	0.874756
1693	67345	Herc4	26091	0.273502	0.573142
1694	432467	Hnrnph3	3189	1.1684	0.0108853
1695	70432	Rufy2	55680	0.250967	0.999884
1696	67500	Ccar1	55749	0.353283	0.225529
1697	56200	Ddx21	9188	-0.592242	0.362227
1698	94213	Ddx50	79009	0.210049	0.902586
1699	19073	Srgn	5552	1.33317	0.00837346
1700	30930	Vps26a	9559	0.0713132	0.601184
1701	338359	Supv3l1	6832	-0.604485	0.38042
1702	69894	Fam241b		-0.0534498	0.999884
1703	71361	Aifm2	84883	-0.303514	0.999884
1704	404634	Macroh2a2	55506	-0.36424	0.429103
1705	71767	Tysnd1	219743	0.208425	0.999884
1706	20224	Sar1a	56681	-0.278331	0.558162
1707	67895	Ppa1	5464	0.134721	0.535652
1708	13688	Eif4ebp2	1979	-0.527417	0.368568
1709	27355	Pald1	27143	1.00251	0.0243505
1710	20397	Sgpl1	8879	0.414774	0.0335314
1711	13180	Pcbd1	5092	0.0268753	0.999884
1712	107449	Unc5b	219699	0.172423	0.999884
1713	71279	Slc29a3	55315	-0.71102	0.426761
1714	74048	Vsir	64115	1.87771	0.00544309
1715	20503	Slc16a7	9194	1.65063	0.00664135
1716	320398	Lrig3	121227	-0.247271	0.77629
1717	52717	Anapc16	119504	-0.160519	0.651594
1718	74747	Ddit4	54541	0.268878	0.31523
1719	56709	Dnajb12	54788	-1.41017	0.130044
1720	216001	Micu1	10367	-0.436694	0.514466
1721	71902	Cand1	55832	0.0249603	0.999884
1722	56480	Tbk1	29110	0.268911	0.1293
1723	66249	Pno1	56902	1.13525	0.0981518
1724	56193	Plek	5341	1.59156	0.00812364
1725	117600	Srgap1	57522	-2.13945	0.119378
1726	13649	Egfr	1956	-0.497341	0.861133
1727	54140	Avpr1a	552	1.22584	0.2049
1728	14479	Usp15	9958	0.177737	0.859444
1729	245944	Vps54	51542	-0.421914	0.485428
1730	66687	Tbc1d15	64786	0.186664	0.841119
1731	216344	Rab21	23011	0.170994	0.822737
1732	66374	2310011J03Rik	148223	-0.355578	0.679276
1733	67245	Peli1	57162	-0.206776	0.704455
1734	66816	Thap2		-0.46878	0.48887
1735	14160	Lgr5	8549	-0.571968	0.8458
1736	55963	Slc1a4	6509	-1.17761	0.22364
1737	94176	Dock2	1794	2.66298	0.00388199
1738	19324	Rab1a	5861	0.493149	0.0228748
1739	14431	Gamt	2593		0.408779
1740	19279	Ptprr	5801		0.991003
1741	66713	Actr2	10097	-0.128992	0.999884
1742	75406	Ndufs7	374291	-0.220618	0.999884
1743	19263	Ptprb	5787	-0.12141	0.999884
1744	68114	Pwwp3a	84939	-0.431673	0.523314
1745	216643	Gabrp	2568	2.1119	0.0633538
1746	17268	Meis1	4211	0.148422	0.999884
1747	66594	Uqcr11		-0.193269	0.579166
1748	72068	Cnot2	4848	-0.0766839	0.973482
1749	21423	Tcf3	6929	-0.048848	0.931133
1750	327826	Frs2	10818	0.233942	0.999884
1751	64050	Yeats4	8089	0.370366	0.433862
1752	12808	Cobl	23242	-0.605658	0.494121
1753	14783	Grb10	2887	0.705638	0.467902
1754	67332	Snrpd3		0.285788	0.0577332
1755	260315	Nav3	89795	-0.862457	0.470609
1756	70574	Cpm	1368	-1.20281	0.223997
1757	17246	Mdm2	4193	-0.0919094	0.999884
1758	52679	E2f7	144455	-0.161727	0.781176
1759	13008	Csrp2	1466	1.49354	0.0187339
1760	237542	Osbpl8	114882	0.226873	0.196456
1761	17347	Mknk2	2872	0.485124	0.274557
1762	104248	Cabin1	23523	-0.411843	0.460788
1763	11776	Ap3d1	8943	-0.200342	0.999884
1764	21664	Phlda1	22822	-0.872723	0.37464
1765	17245	Mdm1	56890	-1.06528	0.0413743
1766	24117	Wif1	11197	3.87863	0.00356218
1767	30055	Timm13	26517	-1.10901	0.192072
1768	230895	Vps13d	55187	0.425303	0.357925
1769	66225	Llph	84298	-0.280693	0.505113
1770	68212	Tmbim4		0.577113	0.0293969
1771	73914	Irak3	11213	1.08903	0.0482082
1772	117599	Helb	92797	0.431633	0.444483
1773	15468	Prmt2	3275	0.808257	0.0171729
1774	64451	Dip2a	23181	-0.540758	0.624539
1775	15353	Hmg20b	10362	-1.05336	0.248428
1776	56371	Fzr1	51343	0.0973321	0.999884
1777	103425	Ncln	56926	-0.119159	0.999884
1778	12834	Col6a2	1292	1.24978	0.203996
1779	67933	Hcfc2	29915	-0.137062	0.793568
1780	18045	Nfyb	4801	-0.693452	0.331229
1781	50493	Txnrd1	7296	0.423416	0.0293039
1782	67905	Ppm1m	132160	0.376789	0.650437
1783	28109	D10Wsu102e	121053	-0.677294	0.398584
1784	77305	Wdr82	80335	0.146083	0.690893
1785	80294	Pofut2	23275	0.641238	0.415375
1786	215335	Slc36a1	206358	-0.317574	0.728293
1787	110532	Adarb1	104	0.265995	0.999884
1788	216190	Appl2	55198	-0.456205	0.537343
1789	246049	Slc36a2	153201	0.405147	0.568818
1790	20610	Sumo3	6612	0.257534	0.452451
1791	15254	Hint1	3094	0.51213	0.0617171
1792	75530	Lyrm7	90624	0.754149	0.0111628
1793	103583	Fbxw11	23291	-0.482058	0.435043
1794	216578	Papolg	64895	-0.283558	0.720978
1795	19696	Rel	5966	-0.105211	0.999884
1796	18641	Pfkl	5211	-1.27784	0.211783
1797	16199	Il9r	3581	1.50496	0.0795915
1798	74467	Pus10	150962	-0.50393	0.414133
1799	13650	Rhbdf1	64285	0.235438	0.990531
1800	72129	Pex13	5194	-0.0423924	0.94575
1801	67884	Cfap410	755	-0.239669	0.755675
1802	268395	Mpg	4350	-0.157505	0.819298
1803	268390	Ahsa2		0.512776	0.0294385
1804	17168	Nprl3	8131	0.113105	0.999884
1805	103573	Xpo1	7514	0.256509	0.449901
1806	67579	Cpeb4	80315	-0.201121	0.641481
1807	20856	Stc2	8614	-0.381676	0.484759
1808	65257	Asb3	51130	1.84209	0.0998728
1809	216150	Cdc34		-0.716021	0.230772
1810	110012	Tpgs1	91978	0.00100284	0.999888
1811	68044	Chac2	494143	0.779923	0.268959
1812	66753	Erlec1	27248	-0.100106	0.898472
1813	216148	Shc2		-0.249509	0.989768
1814	20742	Sptbn1	6711	0.077263	0.999884
1815	216560	Wdpcp	51057	-0.65091	0.389783
1816	17449	Mdh1	4190	0.683603	0.0139435
1817	73106	Prss57	400668	1.25037	0.0131395
1818	83554	Fstl3	10272	1.28357	0.0061288
1819	12450	Ccng1	900	0.0914217	0.999884
1820	52653	Nudcd2	134492	-0.570454	0.386573
1821	216151	Polrmt	5442	-0.888079	0.30672
1822	15366	Hmmr	3161	-0.0648852	0.959289
1823	76884	Cyfip2	26999	0.601948	0.0684543
1824	17308	Mgat1	4245	0.077549	0.91657
1825	19052	Ppp2ca	5515	-0.542236	0.45862
1826	14257	Flt4	2324	1.07129	0.00837346
1827	15384	Hnrnpab	3182	-0.553781	0.364183
1828	72947	Phykpl	85007	0.429914	0.437203
1829	15525	Hspa4	3308	0.644474	0.0752825
1830	104625	Cnot6	57472	-0.201557	0.688688
1831	14584	Gfpt2	9945	1.03821	0.174063
1832	21408	Zfp354a		-0.85806	0.177191
1833	26420	Mapk9	5601	0.334601	0.663498
1834	12330	Canx	821	-0.392833	0.336404
1835	14694	Rack1	10399	0.223973	0.714861
1836	216724	Rufy1	80230	-0.518887	0.616269
1837	59044	Rnf130	55819	0.171413	0.692939
1838	17001	Ltc4s		3.18025	0.00356218
1839	19360	Rad50		-0.0628432	0.999884
1840	12750	Clk4	57396	-0.553973	0.339057
1841	66397	Sar1b	51128	0.00443274	0.999884
1842	76901	Jade2	23338	0.635947	0.484091
1843	30794	Pdlim4	8572	0.368881	0.682617
1844	22210	Ube2b	7320	0.123845	0.802401
1845	52626	Cdkn2aipnl	91368	0.0678925	0.999884
1846	84035	Kremen1	83999	0.969163	0.24222
1847	380684	Nefh	4744	0.0730404	0.953478
1848	66213	Med7	9443	1.02406	0.20048
1849	171285	Havcr2	84868		0.408779
1850	57783	Tnip1	10318	0.543272	0.372461
1851	22333	Vdac1	7416	-0.252547	0.838069
1852	16204	Fabp6	2172	0.911807	0.173564
1853	22271	Upp1	7378	2.31712	0.00388199
1854	193116	Slu7	10569	-0.597088	0.343054
1855	75452	Ascc2	84164	-0.736749	0.306631
1856	15574	Hus1	3364	0.594125	0.379691
1857	30939	Pttg1		0.822668	0.0128137
1858	545938	Zfp607a		1.23401	0.268972
1859	319939	Tns3	64759	0.369395	0.383761
1860	12227	Btg2	7832	-0.416512	0.579013
1861	71962	Castor1	652968	-0.24031	0.999884
1862	16009	Igfbp3	3486	1.06504	0.193441
1863	64934	Pes1	23481	-0.193886	0.95534
1864	21452	Tcn2	6948	-0.0522001	0.999884
1865	246177	Myo1g	64005	0.788195	0.238191
1866	29856	Smtn	6525	-0.448543	0.931133
1867	11844	Arf5	381	0.0969211	0.975817
1868	67862	2310033P09Rik	79169	-0.347219	0.680756
1869	14923	Guk1	2987	0.219642	0.604616
1870	193670	Rnf185	91445	-0.351614	0.621333
1871	16886	Limk2	3985	-0.497851	0.421253
1872	56218	Patz1	23598	-0.203048	0.849165
1873	74203	Eif4enif1	56478	0.176394	0.999884
1874	94091	Trim11	81559	-0.458259	0.425758
1875	18293	Ogdh	4967	-0.337278	0.561062
1876	13494	Drg1	4733	0.436371	0.619797
1877	68585	Rtn4	57142	-0.0816529	0.899755
1878	76784	Mtif2	4528	-0.0475754	0.999884
1879	78294	Rps27a		0.552086	0.227176
1880	216618	Cfap36	112942	0.221513	0.184244
1881	104570	Ppp4r3b	57223	-0.258527	0.735222
1882	71701	Pnpt1	87178	-0.166434	0.948775
1883	216616	Efemp1	2202	0.917512	0.796971
1884	18972	Pold2	5425	-1.50721	0.174653
1885	268417	Zkscan17	84838	-0.14058	0.869419
1886	11568	Aebp1	165	1.2049	0.305096
1887	54125	Polm	27434	-1.06294	0.279373
1888	13169	Dbnl	28988	0.0673979	0.905694
1889	64660	Mrps24	64951	0.0533262	0.999884
1890	104479	Ccdc117	150275	0.00241749	0.999888
1891	68097	Dynll2	140735	-0.414351	0.731817
1892	22433	Xbp1	7494	0.207289	0.436216
1893	20922	Supt4a	6827	0.349899	0.682315
1894	18952	Septin4		1.09485	0.0473314
1895	66140	Ska2	348235	0.20182	0.978697
1896	74133	Smg8	55181	-0.0710886	0.984771
1897	108660	Rnf187		0.330608	0.661805
1898	56427	Tubd1	51174	0.547104	0.0194596
1899	216767	Mrpl22	29093	1.00901	0.0244281
1900	69125	Cnot8	9337	-0.307753	0.752878
1901	72508	Rps6kb1		-0.674139	0.347942
1902	50724	Sap30l	79685	0.170797	0.999884
1903	171212	Galnt10	55568	-0.98282	0.245311
1904	76892	Rnft1	51136	-0.220138	0.849302
1905	216760	Mfap3	4238	-0.122157	0.891946
1906	67726	Fam114a2	10827	-0.110404	0.999884
1907	53892	Ppm1d	8493	0.0251358	0.999884
1908	448850	Znhit3	9326	0.491895	0.722445
1909	66196	Myo19	80179	0.693316	0.175199
1910	212627	Prpsap2	5636	0.25473	0.920989
1911	217039	Ggnbp2	79893	-0.468926	0.508618
1912	107476	Acaca	31	-0.809372	0.30766
1913	20425	Shmt1	6470	-0.518033	0.487432
1914	16897	Llgl1	3996	0.638853	0.237179
1915	13495	Drg2	1819	0.594679	0.993149
1916	20787	Srebf1	6720	0.142513	0.831757
1917	71943	Tom1l1	10040	-0.339136	0.454421
1918	20913	Stxbp4	252983	0.797437	0.360728
1919	66912	Bzw2	28969	-2.28269	0.0411082
1920	68626	Elac2	60528	0.13084	0.999884
1921	18559	Pctp	58488	0.0649323	0.999884
1922	28071	Polr1f	221830	-0.59711	0.397034
1923	380753	Atxn7l1	222255	-0.90988	0.281195
1924	19027	Sypl	6856	0.966191	0.0131395
1925	71853	Pdia6	10130	0.277166	0.3547
1926	59027	Nampt	10135	0.401867	0.06685
1927	30955	Pik3cg	5294	0.782005	0.245311
1928	71169	Nbas	51594	0.185775	0.863687
1929	66109	Tspan13	27075	-1.12775	0.21865
1930	19878	Rock2	9475	-0.615161	0.456757
1931	23795	Agr2	10551	-0.507195	0.429596
1932	17775	Laptm4a	9741	0.926075	0.00972104
1933	76820	Cyria	81553	0.255579	0.616256
1934	217463	Snx13	23161	0.373474	0.757633
1935	20969	Sdc1	6382	-0.0226027	0.999884
1936	14245	Lpin1	23175	0.166387	0.999884
1937	80913	Pum2	23369	0.220594	0.976745
1938	217410	Trib2	28951	1.84067	0.00652123
1939	58240	Hs1bp3	64342	0.297696	0.835789
1940	105005	Lratd1	151354	-0.648679	0.458439
1941	67241	Smc6	79677	-0.701896	0.306631
1942	13929	Amz2	51321	-0.306087	0.986529
1943	14674	Gna13	10672	-0.292061	0.999884
1944	19084	Prkar1a	5573	0.668613	0.0160451
1945	208659	Fam20a	54757	1.05869	0.294637
1946	27404	Abca8b	10351	0.716126	0.254866
1947	105014	Rdh14	57665	0.511058	0.528113
1948	26399	Map2k6	5608		0.408779
1949	208439	Klhl29	114818	-0.0534498	0.999884
1950	217449	Trappc12	51112	0.260976	0.408434
1951	104923	Adi1	55256	-0.345887	0.589143
1952	19819	Rnaseh1		0.260586	0.929967
1953	217379	Ubxn2a	165324	0.556401	0.0277607
1954	22169	Cmpk2	129607	-0.706854	0.344148
1955	20403	Itsn2	50618	-0.459309	0.411045
1956	58185	Rsad2	91543	-1.40632	0.109183
1957	108089	Rnf144a	9781	-0.226184	0.999884
1958	15902	Id2	3398	0.0390192	0.986452
1959	67216	Mboat2	129642	-0.732664	0.48253
1960	17977	Ncoa1	8648	-0.534803	0.436742
1961	20135	Rrm2	6241	-0.37482	0.825043
1962	12033	Bcap29	55973	0.107486	0.999884
1963	23985	Slc26a4	5172	-3.29029	0.0116766
1964	52504	Cenpo	79172	0.311407	0.999884
1965	194655	Klf11	8462	1.75137	0.00565666
1966	195733	Grhl1	29841	-0.176734	0.879848
1967	217378	Dnajc27	51277	0.884883	0.182808
1968	104836	Cbll1	79872	-0.0711975	0.999884
1969	13435	Dnmt3a	1788	-0.287609	0.625392
1970	13382	Dld	1738	0.558882	0.0188082
1971	16570	Kif3c	3797	-0.806068	0.878341
1972	24057	Sh3yl1	26751	0.312331	0.838069
1973	19325	Rab10	10890	-0.220792	0.764214
1974	69675	Pxdn	7837	0.215501	0.872884
1975	20292	Ccl11	6356	-0.225058	0.99656
1976	78394	Ddx52	11056	-0.514244	0.452034
1977	21410	Hnf1b	6928	-0.756866	0.579894
1978	70439	Taf15	8148	-0.106436	0.897851
1979	11421	Ace	1636	-1.68899	0.150991
1980	217232	Cdc27	996	0.0288	0.951898
1981	16416	Itgb3		0.334238	0.665825
1982	52686	Mettl2		-1.0993	0.20996
1983	217011	Nle1	54475	0.320006	0.779821
1984	24086	Tlk2	11011	0.345731	0.0481621
1985	67338	Rffl	117584	0.875529	0.115364
1986	16882	Lig3	3980	-0.555101	0.4362
1987	26406	Map3k3	4215	-0.0730615	0.999884
1988	72047	Ddx42	11325	-0.980853	0.256521
1989	56095	Ftsj3	117246	-0.422777	0.470389
1990	19184	Psmc5	5705	0.0664274	0.84632
1991	78943	Ern1	2081	0.498218	0.378792
1992	18015	Nf1	4763	-0.99593	0.297372
1993	18613	Pecam1	5175	1.30265	0.0198922
1994	50776	Polg2	11232	0.204021	0.573026
1995	13207	Ddx5	1655	-0.423098	0.415687
1996	66997	Psmd12	5718	0.290252	0.535037
1997	78455	Helz	9931	-0.758574	0.28853
[truncated: 11,105 more rows]
