# Supplementary material for: Low tristetraprolin expression activates phenotypic plasticity and primes transition to lethal prostate cancer in mice
Source: J Clin Invest. 2024 Nov 19;135(2):e175680. doi: 10.1172/JCI175680 (PMC11735106; doi:10.1172/JCI175680)
Supplement: Supporting data values [file jci-135-175680-s266.xlsx]

## Sheet: Figure 2C
Post-Treatment
logRCB	ZFP	Poor_responder	above_median_logRCB	above_baselineTTP	above_Q1TTP
0.561559	606.47	1	1	0	0
0.290551	1918.87	1	1	1	1
0.075436	1762.63	1	1	0	1
0.316256	1202.46	1	1	0	0
0.00012506	987.66	0	0	0	0
4.169e-05	2270.24	0	0	1	1
0.0934217	2343.15	1	1	1	1
0.057879	1836.15	1	0	0	1
0	2228.96	0	0	1	1
0.0900463	1673.75	1	1	0	1
0.133539	2726.48	1	1	1	1
0.0638586	2045.95	1	1	1	1
0.77077	1119.1	1	1	0	0
0.0495901	2880.2	1	0	1	1
0.199536	792.26	1	1	0	0
0	2103.27	0	0	1	1
0.033681	1533.78	1	0	0	1
0.0301948	2617.92	1	0	1	1
0.338998	1733.69	1	1	0	1
0.00579804	2819.43	0	0	1	1
0.855979	2012.5	1	1	1	1
0.00620924	2866.12	0	0	1	1
0.00543792	1569.98	0	0	0	1
0.00124897	2494.93	0	0	1	1
0.00928088	1180.82	0	0	0	0
0.0133429	1832.49	0	0	0	1
0.0656544	1734.69	1	1	0	1
4.169e-05	2595.25	0	0	1	1
1.1244	777.3	1	1	0	0
0.17579	3107.82	1	1	1	1
0.125182	1897.11	1	1	1	1
0.0055923	1574.17	0	0	0	1
0.00124897	866.27	0	0	0	0
0.0652061	2073.31	1	1	1	1
0.00050002	2064.54	0	0	1	1
1.70757	256.19	1	1	0	0
Pre-Treatment
logRCB	ZFP	Poor_responder	above_median_logRCB	above_baselineTTP	above_Q1TTP
0.561559	126.49	1	1	1	1
0.290551	93.41	1	1	0	1
0.075436	124.32	1	1	1	1
0.316256	51.55	1	1	0	0
0.000125	585.13	0	0	1	1
4.17e-05	170.59	0	0	1	1
0.093422	157.67	1	1	1	1
0.057879	116.97	1	0	0	1
0	210.28	0	0	1	1
0.090046	386.66	1	1	1	1
0.133539	94	1	1	0	1
0.063859	190.1	1	1	1	1
0.77077	144.67	1	1	1	1
0.04959	487.15	1	0	1	1
0.199536	146.9	1	1	1	1
0	101.38	0	0	0	1
0.033681	303.19	1	0	1	1
0.030195	95.05	1	0	0	1
0.338998	119.89	1	1	0	1
0.005798	125.93	0	0	1	1
0.855979	107.91	1	1	0	1
0.006209	58.5	0	0	0	0
0.005438	78.13	0	0	0	0
0.001249	153.71	0	0	1	1
0.009281	47.92	0	0	0	0
0.013343	137.02	0	0	1	1
0.065654	172.25	1	1	1	1
4.17e-05	482.04	0	0	1	1
1.1244	88.93	1	1	0	0
0.17579	75	1	1	0	0
0.125182	100.35	1	1	0	1
0.005592	208.99	0	0	1	1
0.001249	56.29	0	0	0	0
0.065206	34	1	1	0	0
0.0005	83.35	0	0	0	0
1.70757	110.68	1	1	0	1

## Sheet: Figure 3B
18 weeks
Pten(-/-)	Pten(-/-) Zfp36(+/-)	Pten(-/-) Zfp36(-/-)	WT control
176	134	145	73
153	250	188	72
85	241	332	65
104	145	258	47
76	180	226	68
38 weeks
Pten(-/-)	Pten(-/-) Zfp36(+/-)	Pten(-/-) Zfp36(-/-)	WT control
113	531	499	50
286	465	587	38
309	498	654	41
270	604	345	89
358	426	476	64

## Sheet: Figure 3C
Mouse cohort	Time (weeks)	Status
Pten-/-	64.1	1
Pten-/-	65.3	1
Pten-/-	68.4	1
Pten-/-	63.4	1
Pten-/-	72.9	1
Pten-/-	59.7	1
Pten-/-	76.9	1
Pten-/-	73.7	1
Pten-/-	63.6	1
Pten-/-	69	1
Pten-/- Ttp+/-	52.14	1
Pten-/- Ttp+/-	49.43	1
Pten-/- Ttp+/-	61	1
Pten-/- Ttp+/-	47.14	1
Pten-/- Ttp+/-	42.71	1
Pten-/- Ttp+/-	55.86	1
Pten-/- Ttp+/-	57.43	1
Pten-/- Ttp+/-	54.71	1
Pten-/- Ttp+/-	40.29	1
Pten-/- Ttp+/-	62.71	1
Pten-/- Ttp-/-	54.14	1
Pten-/- Ttp-/-	61.86	1
Pten-/- Ttp-/-	47.86	1
Pten-/- Ttp-/-	47	1
Pten-/- Ttp-/-	50.29	1
Pten-/- Ttp-/-	40.29	1
Pten-/- Ttp-/-	48.43	1
Pten-/- Ttp-/-	48.86	1
Pten-/- Ttp-/-	52.29	1
Pten-/- Ttp-/-	52.86	1
WT	80	0
WT	80	0
WT	80	0
WT	80	0
WT	80	0
WT	80	0
WT	80	0
WT	80	0
WT	80	0
WT	76	0

## Sheet: Figure 4B
Phos-p65
WT control	Pten-/-	Pten-/- Zfp36+/-	Pten-/- Zfp36-/-
60.1363	204.805	250.977	429.088
51.7634	155.934	220.676	272.529
78.2975	163.058	348.677	165.357
35.1562	145.386	262.563	276.177
19.3587	117.568	253.597	273.907
Reactive Stroma
WT control	Pten-/-	Pten-/- Zfp36+/-	Pten-/- Zfp36-/-
0.43527	0.56443	0.87334	0.98678
0.37123	0.42776	0.78246	1.37753
0.18653	0.59234	1.04323	0.58932
0.45277	0.84632	0.92775	0.97325
0.40173	0.37542	0.98235	0.89226

## Sheet: Figure 5B
Ki-67
WT control	Pten-/-	Pten-/- Zfp36+/-	Pten-/- Zfp36-/-
0.0174662	5.57877	10.004	12.6149
0.0366659	3.59559	11.5232	8.56439
0.187992	6.16694	8.02336	10.7728
0.0105241	2.46213	4.72845	9.71757
0.0655523	3.63045	7.73864	6.73475
a-SMA
WT control	Pten-/-	Pten-/- Zfp36+/-	Pten-/- Zfp36-/-
494.211	172.949	105.25	13.7873
345.087	449.703	47.8786	28.8
681.616	290.777	53.5107	110.338
474.087	367.543	151.531	86.0336
243.902	288.792	50.4985	268.2

## Sheet: Figure 5D
Number of cells/lymph node
	Pten-/-			Pten-/- Zfp36-/-
Epcam+	389	766	1194	1456	2147	3993
AR+	168	212	454	1442	1746	3681
Syp+	122	159	539	1410	994	1818
AR-Epcam+	59	80	399	939	682	1705
Syp-Epcam+	57	64	307	825	609	1113
AR-Epcam-Syp+	9	37	94	797	609	1113

## Sheet: Figure 5E
Organoid budding (% of total organoid size)
Pten-/- Zfp36-/-	Pten-/-
9.08	0.00012
19.43	0.003
10.76	0.004
5.41	0.031
2.05	9e-05
7.71	0.00031
6.07	0.014
13.04	0.008
11.31	0.002
10.87	0.00017

## Sheet: Figure 5F
% open wound remaining
Hours	Pten-/-			Pten-/- Rb1-/-			Pten-/- Zfp36-/-
0	94.27	104.38	101.51	105.24	90.39	104.52	97.07	103.18	100.51
12	93.22	71.45	89.22	35.54	12.41	29.35	82.21	48.73	77.75
14	81.14	51.24	57.14	0.83	8.57	6.14	15.33	48.21	38.87

## Sheet: Figure 6A
AR
Pten-/-	Pten-/- Zfp36+/-	Pten-/- Zfp36-/-
410.961	149.791	387.139
502.467	251.235	101.874
397.178	163.957	234.117
301.558	411.26	189.665
473.112	201.745	76.8245
Synaptophysin
Pten-/-	Pten-/- Zfp36+/-	Pten-/- Zfp36-/-
187.139	217.336	189.692
101.874	364.129	325.319
134.117	301.275	120.349
89.6654	154.877	213.893
176.824	210.378	234.785
CD45
Pten-/-	Pten-/- Zfp36+/-	Pten-/- Zfp36-/-
0.804135	9.24143	10.874
1.23777	8.20355	5.2827
1.88727	4.86716	6.32514
1.99106	2.60039	0.947346
2.19868	3.1654	3.27405

## Sheet: Figure 7A
Prostate Weights (mg)
Pten-/-	Pten-/- Zfp36+/-	Pten-/- Zfp36-/-
48	219	313
121	293	534
82	228	342
63	315	552
69	231	133
Kaplan Meier
Mouse cohort	Time (weeks)	Status
Pten-/-	70	0
Pten-/-	70	0
Pten-/-	70	0
Pten-/-	68.1	0
Pten-/-	66.7	0
Pten-/- Ttp+/-	53.9	1
Pten-/- Ttp+/-	49.4	1
Pten-/- Ttp+/-	50.9	1
Pten-/- Ttp+/-	55.9	1
Pten-/- Ttp+/-	68	1
Pten-/- Ttp-/-	39.4	1
Pten-/- Ttp-/-	56.1	1
Pten-/- Ttp-/-	50	1
Pten-/- Ttp-/-	61.4	1
Pten-/- Ttp-/-	70	0

[truncated: 19 more sheets: Figure 7B, Figure 7C, Figure 7D, Figure 7F, Figure 7G, Figure 7H, Figure S2B, Figure S2C, Figure S2E, Figure S2F, Figure S2G, Figure S5A, Figure S5B, Figure S5C, Figure S7A, Figure S7B, Figure S7C, Figure S8B, Figure S8C]
